# Supplementary material for: Adeninium cytosinium sulfate
Source: Acta Crystallogr Sect E Struct Rep Online. 2009 Aug 29;65(Pt 9):o2285–6. doi: 10.1107/S1600536809034023 (PMC2969916; doi:10.1107/S1600536809034023)
Supplement: Supplementary file 2 [file e-65-o2285-Isup2.hkl]

# 
# h,k,l, Fc-squared, Fo-squared, sigma(Fo-squared) and status flag 
# 
data_I
_shelx_title ' ' 
_shelx_refln_list_code          4 
_shelx_F_calc_maximum      380.44 
_exptl_crystal_F_000       712.00 
_reflns_d_resolution_high  0.6196 
 
loop_ 
 _symmetry_equiv_pos_as_xyz 
 'x, y, z' 
 '-x+1/2, y+1/2, -z+1/2' 
 '-x, -y, -z' 
 'x-1/2, -y-1/2, z-1/2' 
 
_cell_length_a     9.1800 
_cell_length_b    12.9480 
_cell_length_c    11.3280 
_cell_angle_alpha  90.000 
_cell_angle_beta   99.356 
_cell_angle_gamma  90.000 
 
_shelx_F_squared_multiplier     1.000 
 
loop_ 
 _refln_index_h 
 _refln_index_k 
 _refln_index_l 
 _refln_F_squared_calc 
 _refln_F_squared_meas 
 _refln_F_squared_sigma 
 _refln_observed_status 
   2   0   0       20.42       22.90      0.71 o 
   4   0   0     4722.18     4754.96     12.56 o 
   6   0   0     4862.34     4967.52     20.07 o 
   8   0   0       18.03       23.17      1.89 o 
  10   0   0      180.26      176.83      3.40 o 
  12   0   0        5.14        5.30      3.81 o 
  14   0   0       51.95       49.93      5.71 o 
   2   1   0      417.44      430.54      1.69 o 
   3   1   0     1448.97     1465.46      8.78 o 
   4   1   0      220.80      298.44      1.75 o 
   5   1   0      152.47      132.12      1.54 o 
   6   1   0       40.89       53.39      1.40 o 
   7   1   0      110.34      102.34      1.68 o 
   8   1   0       13.60       11.37      1.28 o 
   9   1   0      325.35      335.94      3.06 o 
  10   1   0       10.35        7.49      1.48 o 
  11   1   0      353.87      365.60      3.97 o 
  12   1   0       87.40       81.21      3.44 o 
  13   1   0       96.65       99.69      4.10 o 
  14   1   0        4.38        3.13      3.60 o 
   0   2   0     1055.01     1030.71    129.66 o 
   1   2   0     2442.51     2284.66     20.84 o 
   2   2   0    10514.37    10829.34     35.91 o 
   3   2   0     4568.30     4784.05     20.81 o 
   4   2   0       31.31       27.14      0.78 o 
   5   2   0     1102.49     1123.14      4.71 o 
   6   2   0     1162.27     1207.91      5.50 o 
   7   2   0       34.92       34.83      1.37 o 
   8   2   0      115.01      107.05      1.88 o 
   9   2   0      275.98      285.83      2.91 o 
  10   2   0       22.46       24.76      2.01 o 
  11   2   0      416.10      414.04      4.48 o 
  12   2   0      101.47       95.56      3.38 o 
  13   2   0       12.20       11.30      3.18 o 
  14   2   0      372.56      368.53      6.85 o 
   1   3   0      878.91     1058.10      3.93 o 
   2   3   0      783.36      822.62      4.96 o 
   3   3   0        6.47        1.03      0.89 o 
   4   3   0      303.40      254.26      2.01 o 
   5   3   0      380.16      348.98      2.07 o 
   6   3   0        9.04        9.26      0.94 o 
   7   3   0      291.30      242.85      2.28 o 
   8   3   0        0.08        0.78      1.12 o 
   9   3   0      357.16      348.35      3.67 o 
  10   3   0        0.81        1.31      1.86 o 
  11   3   0      599.45      612.40      5.67 o 
  12   3   0       13.37       12.66      2.38 o 
  13   3   0       54.99       56.86      3.24 o 
  14   3   0        9.64       11.47      3.92 o 
   0   4   0     8180.42     7909.75     33.49 o 
   1   4   0     5862.31     5768.06     18.55 o 
   2   4   0     1026.73     1283.74      5.39 o 
   3   4   0     3247.99     3316.42     12.14 o 
   4   4   0      498.11      555.59      3.08 o 
   5   4   0     1900.95     1889.62      6.76 o 
   6   4   0      226.85      214.37      2.52 o 
   7   4   0      553.18      576.00      4.23 o 
   8   4   0     1042.49     1032.47      5.74 o 
   9   4   0      539.03      550.72      4.61 o 
  10   4   0      162.34      171.12      3.38 o 
  11   4   0       12.22       11.73      2.41 o 
  12   4   0        1.70        1.47      2.53 o 
  13   4   0       14.63       16.24      2.97 o 
  14   4   0      162.77      168.73      5.32 o 
   1   5   0     4015.63     4435.93     18.46 o 
   2   5   0        3.22        7.47      0.71 o 
   3   5   0      499.62      521.27      3.17 o 
   4   5   0      521.09      491.69      3.13 o 
   5   5   0      853.94      847.46      5.79 o 
   6   5   0      503.90      547.08      3.92 o 
   7   5   0       88.38       71.29      2.27 o 
   8   5   0      301.12      318.74      3.86 o 
   9   5   0       68.48       64.44      2.66 o 
  10   5   0      176.28      176.94      3.62 o 
  11   5   0       48.68       49.02      2.77 o 
  12   5   0      259.13      259.67      4.68 o 
  13   5   0       95.52       92.54      3.65 o 
  14   5   0        0.37        2.49      3.50 o 
   0   6   0     1519.52     1660.11     13.30 o 
   1   6   0      263.03      370.47      2.04 o 
   2   6   0       36.02       40.40      1.01 o 
   3   6   0       47.45       46.36      0.97 o 
   4   6   0      174.11      156.85      1.74 o 
   5   6   0     1272.88     1279.89      5.49 o 
   6   6   0      645.97      670.32      4.50 o 
   7   6   0       48.39       53.82      2.30 o 
   8   6   0      373.32      381.56      4.55 o 
   9   6   0        0.19       -0.33      2.25 o 
  10   6   0        7.75        7.53      2.44 o 
  11   6   0        0.61       -0.19      2.82 o 
  12   6   0       59.60       60.30      3.44 o 
  13   6   0      237.42      246.25      5.11 o 
  14   6   0      184.09      183.65      5.02 o 
   1   7   0        1.61        0.70      0.66 o 
   2   7   0      291.92      265.23      2.08 o 
   3   7   0     1178.14     1219.34      5.85 o 
   4   7   0      203.98      188.66      2.78 o 
   5   7   0        0.88        2.94      0.94 o 
   6   7   0      595.76      585.32      4.26 o 
   7   7   0     1309.97     1316.99      7.22 o 
   8   7   0      979.10      970.70      7.11 o 
   9   7   0        1.47        1.14      2.27 o 
  10   7   0      303.23      309.19      5.15 o 
  11   7   0      451.26      456.81      6.26 o 
  12   7   0      197.79      212.31      4.80 o 
  13   7   0       13.36       15.49      3.25 o 
   0   8   0      259.97      349.44      3.64 o 
   1   8   0       99.35      103.26      1.28 o 
   2   8   0     1663.60     1752.74      7.40 o 
   3   8   0      298.58      360.42      2.59 o 
   4   8   0      141.12      132.62      2.60 o 
   5   8   0       42.44       43.14      2.21 o 
   6   8   0       10.99       16.92      1.44 o 
   7   8   0        7.77        7.49      1.85 o 
   8   8   0       83.28       87.87      3.24 o 
   9   8   0       12.29       13.83      2.92 o 
  10   8   0      563.05      575.52      6.65 o 
  11   8   0        0.95        1.69      3.02 o 
  12   8   0        1.96        1.17      3.18 o 
  13   8   0       25.54       22.26      3.44 o 
   1   9   0     1585.32     1605.12      6.81 o 
   2   9   0        0.38        1.04      1.03 o 
   3   9   0       43.61       39.97      1.39 o 
   4   9   0       43.15       49.08      1.10 o 
   5   9   0      142.70      144.67      2.97 o 
   6   9   0      390.71      378.81      4.28 o 
   7   9   0       63.17       53.11      2.96 o 
   8   9   0       70.53       69.61      3.22 o 
   9   9   0      337.43      351.59      5.36 o 
  10   9   0      209.42      213.19      5.13 o 
  11   9   0      102.06      104.84      4.19 o 
  12   9   0      253.81      262.30      5.64 o 
  13   9   0      104.94      101.70      4.38 o 
   0  10   0     1302.90     1196.27      6.73 o 
   1  10   0     1863.97     1841.75      5.08 o 
   2  10   0      292.32      267.37      2.37 o 
   3  10   0       98.20       95.05      1.82 o 
   4  10   0      535.28      528.01      3.98 o 
   5  10   0      777.51      756.72      5.46 o 
   6  10   0       22.33       28.23      2.32 o 
   7  10   0     1243.19     1250.93      8.56 o 
   8  10   0      820.26      821.23      7.58 o 
   9  10   0      102.87       99.06      3.87 o 
  10  10   0       43.64       42.09      3.63 o 
  11  10   0        3.35        1.51      3.33 o 
  12  10   0      139.38      137.63      4.87 o 
   1  11   0      917.68      802.64      3.89 o 
   2  11   0       17.63       21.82      1.23 o 
   3  11   0     1753.31     1687.31      6.41 o 
   4  11   0        1.28        0.90      1.20 o 
   5  11   0      352.38      357.11      4.08 o 
   6  11   0      297.52      309.40      4.01 o 
   7  11   0      833.18      832.33      7.40 o 
   8  11   0      539.20      554.51      6.54 o 
   9  11   0      616.60      639.21      7.24 o 
  10  11   0      420.05      431.36      6.86 o 
  11  11   0       76.39       80.59      4.20 o 
  12  11   0      133.10      138.57      4.93 o 
   0  12   0       74.96       66.07      2.44 o 
   1  12   0      592.96      551.68      3.96 o 
   2  12   0      816.31      770.52      4.31 o 
   3  12   0      520.08      454.94      3.29 o 
   4  12   0      783.58      741.62      5.01 o 
   5  12   0      656.83      623.23      5.27 o 
   6  12   0      255.06      255.80      4.26 o 
   7  12   0      185.46      171.83      3.84 o 
   8  12   0       46.33       43.91      3.10 o 
   9  12   0       24.08       22.65      3.11 o 
  10  12   0        5.64        5.69      3.26 o 
  11  12   0       13.85       10.33      3.52 o 
   1  13   0       60.99       61.59      1.98 o 
   2  13   0        1.97        1.51      1.40 o 
   3  13   0        0.07        2.16      1.56 o 
   4  13   0       86.25       72.46      2.70 o 
   5  13   0     1737.99     1699.34     10.54 o 
   6  13   0      101.55       93.77      3.69 o 
   7  13   0        1.34        0.78      3.03 o 
   8  13   0       90.73       85.31      3.94 o 
   9  13   0      870.96      905.68      8.91 o 
  10  13   0        8.81        4.37      3.41 o 
  11  13   0       85.80       94.18      4.76 o 
   0  14   0      578.81      555.20      6.40 o 
   1  14   0      220.60      203.31      3.14 o 
   2  14   0      338.33      365.82      3.81 o 
   3  14   0       78.76       62.24      2.68 o 
   4  14   0      263.54      276.69      4.66 o 
   5  14   0      296.24      268.16      4.76 o 
   6  14   0     1103.69     1094.26      9.29 o 
   7  14   0       14.53       13.32      3.08 o 
   8  14   0       81.21       77.95      3.88 o 
   9  14   0       23.86       22.65      3.52 o 
  10  14   0       23.64       22.68      3.77 o 
   1  15   0        5.33        3.05      1.86 o 
   2  15   0       32.50       28.90      2.11 o 
   3  15   0      342.79      329.31      4.55 o 
   4  15   0      459.15      450.22      5.81 o 
   5  15   0      429.92      456.96      6.00 o 
   6  15   0       26.88       28.92      3.06 o 
   7  15   0      659.77      678.95      7.26 o 
   8  15   0       19.64       17.99      3.10 o 
   9  15   0      198.61      213.00      5.45 o 
  10  15   0       13.63       13.09      3.61 o 
   0  16   0        6.09        6.85      2.86 o 
   1  16   0      157.82      161.48      3.12 o 
   2  16   0     1140.43     1171.41      8.76 o 
   3  16   0       32.18       33.07      3.08 o 
   4  16   0      296.86      312.96      5.20 o 
   5  16   0        0.06        0.25      2.75 o 
   6  16   0        1.79        1.43      2.99 o 
   7  16   0       72.69       74.58      3.69 o 
   8  16   0        1.04        3.96      3.40 o 
   9  16   0        2.41        1.39      3.53 o 
   1  17   0       17.98       21.66      2.31 o 
   2  17   0        0.34        0.52      2.72 o 
   3  17   0      315.49      331.20      5.72 o 
   4  17   0        3.26        1.93      3.12 o 
   5  17   0      462.87      474.25      6.96 o 
   6  17   0       84.07       85.96      4.11 o 
   7  17   0      436.75      459.58      6.62 o 
   8  17   0       30.43       31.96      3.83 o 
   0  18   0     1589.65     1655.28     12.34 o 
   1  18   0      246.32      251.68      4.51 o 
   2  18   0        9.94        7.31      2.95 o 
   3  18   0        2.92        1.30      3.21 o 
   4  18   0      341.82      343.55      6.19 o 
   5  18   0       22.46       20.55      3.58 o 
   6  18   0       80.94       75.99      4.09 o 
   7  18   0      254.56      267.76      6.28 o 
   1  19   0        0.01        1.65      2.71 o 
   2  19   0      106.94      115.94      4.16 o 
   3  19   0        0.86        1.16      3.13 o 
   4  19   0      161.38      157.04      4.96 o 
   5  19   0       34.64       39.52      3.89 o 
   6  19   0       53.93       58.34      3.96 o 
   0  20   0       41.68       42.90      5.10 o 
   1  20   0       77.61       80.94      4.10 o 
   2  20   0      465.98      495.98      7.00 o 
   3  20   0      139.84      139.31      4.56 o 
   4  20   0       59.14       63.05      3.93 o 
 -13   0   1      579.66      589.52     11.02 o 
 -11   0   1      160.45      166.41      4.27 o 
  -9   0   1      205.28      216.21      3.44 o 
  -7   0   1       36.06       52.40      2.19 o 
  -5   0   1      324.43      329.56      3.21 o 
  -3   0   1   144731.16   117597.43   1985.99 o 
   1   0   1     1392.35     1571.12     14.63 o 
   3   0   1     4306.41     4090.94     18.31 o 
   5   0   1     2592.76     2552.76     18.53 o 
   7   0   1       30.92       40.95      2.03 o 
   9   0   1      287.09      288.98      3.82 o 
  11   0   1      364.71      372.05      6.30 o 
  13   0   1       61.29       55.44      5.67 o 
 -14   1   1        3.00        1.95      3.45 o 
 -13   1   1        0.21        0.12      3.22 o 
 -12   1   1      309.48      316.15      4.74 o 
 -11   1   1       16.13       14.00      1.94 o 
 -10   1   1       29.08       33.71      1.70 o 
  -9   1   1       32.04       35.16      1.61 o 
  -8   1   1      390.21      406.91      3.05 o 
  -7   1   1      424.43      398.42      2.79 o 
  -6   1   1     4262.86     4468.73     16.18 o 
  -5   1   1      184.05      208.36      1.80 o 
  -4   1   1       83.00      107.46      1.15 o 
  -3   1   1    13118.88    12975.34     37.36 o 
  -2   1   1     8232.39     8292.23     36.92 o 
   1   1   1    10729.05    10404.14    161.77 o 
   2   1   1       79.47      103.24      0.77 o 
   3   1   1        1.69        2.22      0.57 o 
   4   1   1     5028.96     5318.94     16.15 o 
   5   1   1      191.21      209.11      1.78 o 
   6   1   1        9.69        9.40      1.07 o 
   7   1   1       68.53       56.63      1.51 o 
   8   1   1      236.43      221.59      2.48 o 
   9   1   1       83.71       85.67      1.85 o 
  10   1   1       12.90        8.43      1.53 o 
  11   1   1       11.56       10.98      2.05 o 
  12   1   1      269.60      274.26      5.13 o 
  13   1   1      109.60      111.63      4.53 o 
  14   1   1       22.65       24.65      3.90 o 
 -14   2   1      142.49      138.72      4.71 o 
 -13   2   1      183.96      196.75      4.61 o 
 -12   2   1       62.33       58.72      2.90 o 
 -11   2   1      108.32      110.99      2.81 o 
 -10   2   1        3.77        4.37      1.88 o 
  -9   2   1        5.52        3.38      1.41 o 
  -8   2   1        8.01        4.42      1.29 o 
  -7   2   1     1103.40     1105.18      4.52 o 
  -6   2   1      780.23      796.84      5.38 o 
  -5   2   1     2850.52     3236.13     14.11 o 
  -4   2   1      630.17      684.83      2.91 o 
  -3   2   1      572.62      650.36      3.21 o 
  -2   2   1     6908.23     7067.52     32.46 o 
  -1   2   1     4822.89     5080.63     18.28 o 
   0   2   1     4914.54     5097.45     23.70 o 
   1   2   1     1534.37     1781.99      5.79 o 
   2   2   1     2372.63     2443.89     10.52 o 
   3   2   1      271.26      183.86      1.36 o 
   4   2   1        8.25        5.07      0.64 o 
   5   2   1       15.35       10.08      0.91 o 
   6   2   1      688.67      722.38      3.44 o 
   7   2   1      691.01      701.16      3.82 o 
   8   2   1      968.08     1002.01      6.40 o 
   9   2   1       72.83       63.75      1.81 o 
  10   2   1       34.52       34.28      2.02 o 
  11   2   1        0.16        0.64      2.09 o 
  12   2   1      108.41      102.70      3.42 o 
  13   2   1       88.82       82.22      4.24 o 
  14   2   1      115.94      106.61      4.83 o 
 -14   3   1        0.90       -0.53      3.51 o 
 -13   3   1       32.11       30.61      3.03 o 
 -12   3   1      226.41      226.57      4.02 o 
 -11   3   1        2.19        2.50      2.35 o 
 -10   3   1        8.42        8.37      1.93 o 
  -9   3   1       78.18       85.90      2.13 o 
  -8   3   1      454.08      459.21      3.24 o 
  -7   3   1      617.02      587.24      3.34 o 
  -6   3   1     1115.65     1064.07      4.97 o 
  -5   3   1     4250.38     4438.77     10.86 o 
  -4   3   1      969.81      956.09      3.24 o 
  -3   3   1      480.92      520.10      2.82 o 
  -2   3   1     3386.59     3178.87     17.57 o 
  -1   3   1     3740.76     3867.47     12.52 o 
   0   3   1     4657.48     4943.16     11.03 o 
   1   3   1      153.57      199.77      1.12 o 
   2   3   1       25.85       56.51      0.91 o 
   3   3   1      972.71     1014.51      4.11 o 
   4   3   1     2372.97     2644.97      9.95 o 
   5   3   1      387.41      398.97      2.22 o 
   6   3   1       89.77       76.82      1.43 o 
   7   3   1        0.16        0.48      1.07 o 
   8   3   1      761.46      732.91      5.45 o 
   9   3   1       33.89       36.25      1.96 o 
  10   3   1        0.05        1.17      2.10 o 
  11   3   1      134.37      143.60      3.25 o 
  12   3   1      555.93      573.78      5.50 o 
  13   3   1      107.88      106.18      3.92 o 
  14   3   1       25.54       22.19      4.14 o 
 -14   4   1       74.08       68.16      3.88 o 
 -13   4   1       28.52       29.19      3.11 o 
 -12   4   1        8.51        7.83      2.55 o 
 -11   4   1      824.91      847.61      7.16 o 
 -10   4   1        0.04        0.22      1.95 o 
  -9   4   1      218.65      216.91      3.26 o 
  -8   4   1        4.79        4.51      0.78 o 
  -7   4   1     1208.31     1171.57      5.89 o 
  -6   4   1      107.17      111.95      2.08 o 
  -5   4   1      176.01      190.98      2.23 o 
  -4   4   1      946.51      944.97      4.15 o 
  -3   4   1      481.57      433.03      2.55 o 
  -2   4   1       84.56       67.16      1.13 o 
  -1   4   1      486.41      589.66      2.63 o 
   0   4   1     2674.20     2685.09      7.96 o 
   1   4   1      257.92      330.75      1.75 o 
   2   4   1     1458.64     1498.84      8.04 o 
   3   4   1      143.81      117.61      1.43 o 
   4   4   1     1147.61     1152.09      4.16 o 
   5   4   1       52.97       66.43      1.51 o 
   6   4   1     2521.24     2504.33     21.28 o 
   7   4   1      951.45      939.41      6.63 o 
   8   4   1      853.01      829.91      5.06 o 
   9   4   1      291.28      315.61      4.08 o 
  10   4   1       38.13       41.47      2.46 o 
  11   4   1       10.98       10.26      2.33 o 
  12   4   1      201.61      199.60      3.93 o 
  13   4   1        0.56        0.12      2.84 o 
  14   4   1       74.16       67.65      4.51 o 
 -14   5   1       18.83       18.46      3.44 o 
 -13   5   1       28.57       24.97      2.99 o 
 -12   5   1       14.93       15.57      2.83 o 
 -11   5   1        4.98        5.53      2.47 o 
 -10   5   1       74.83       70.12      2.83 o 
  -9   5   1      234.46      257.34      3.84 o 
  -8   5   1       73.58       73.89      2.61 o 
  -7   5   1      833.83      816.58      5.50 o 
  -6   5   1      592.54      600.33      4.25 o 
  -5   5   1      419.78      397.14      3.34 o 
  -4   5   1       38.72       40.39      1.36 o 
  -3   5   1     1729.08     1750.53      5.54 o 
  -2   5   1     2157.06     2461.65      9.73 o 
  -1   5   1     3417.70     3492.14     11.08 o 
   0   5   1      459.78      541.03      2.36 o 
   1   5   1        4.65       10.13      0.74 o 
   2   5   1     2995.05     3390.83     13.99 o 
   3   5   1      149.75      118.38      1.01 o 
   4   5   1      231.66      251.43      2.23 o 
   5   5   1      114.86      150.76      2.19 o 
   6   5   1      121.86      118.91      2.03 o 
   7   5   1       46.62       34.37      2.09 o 
   8   5   1       49.44       45.86      2.31 o 
   9   5   1      257.37      257.18      3.85 o 
  10   5   1       33.33       28.76      2.42 o 
  11   5   1        0.45        1.17      2.37 o 
  12   5   1        0.02       -1.07      2.67 o 
  13   5   1       71.99       76.34      3.57 o 
  14   5   1       48.91       46.04      4.28 o 
 -14   6   1       18.04       17.08      3.46 o 
 -13   6   1      179.72      176.58      4.60 o 
 -12   6   1      198.10      207.01      4.68 o 
 -11   6   1      157.22      159.97      4.25 o 
 -10   6   1       39.16       34.68      2.65 o 
  -9   6   1      654.70      644.19      5.56 o 
  -8   6   1      105.57      102.66      2.95 o 
  -7   6   1      197.67      193.05      3.17 o 
  -6   6   1       50.67       44.29      2.00 o 
  -5   6   1      457.17      501.98      3.75 o 
  -4   6   1     1587.02     1713.65      6.99 o 
  -3   6   1     2559.64     2664.27     11.55 o 
  -2   6   1     1137.90     1261.31      5.47 o 
  -1   6   1       16.07       16.28      0.65 o 
   0   6   1       26.66       47.80      1.18 o 
   1   6   1     3275.29     3480.60     11.40 o 
   2   6   1     3100.73     3274.04     10.10 o 
   3   6   1     2389.96     2629.35     10.00 o 
   4   6   1       84.70       95.58      1.67 o 
   5   6   1     2448.19     2438.99     15.39 o 
   6   6   1      627.64      636.20      3.85 o 
   7   6   1      847.16      832.31      6.36 o 
   8   6   1      118.11      114.15      3.10 o 
   9   6   1       44.18       47.12      2.63 o 
  10   6   1       19.74       20.52      2.58 o 
  11   6   1        0.32        1.31      2.71 o 
  12   6   1       69.49       63.89      3.42 o 
  13   6   1      115.22      116.00      3.94 o 
 -13   7   1       34.26       32.30      3.48 o 
 -12   7   1       23.56       22.69      3.34 o 
 -11   7   1      332.39      343.30      5.62 o 
 -10   7   1      128.96      127.91      3.94 o 
  -9   7   1      125.94      133.42      3.47 o 
  -8   7   1      132.41      141.06      3.11 o 
  -7   7   1      412.94      408.04      4.17 o 
  -6   7   1      694.16      684.86      4.79 o 
  -5   7   1     1310.22     1259.36      6.57 o 
  -4   7   1      490.83      536.77      4.09 o 
  -3   7   1      841.46      874.85      3.36 o 
  -2   7   1       10.02       20.67      0.97 o 
  -1   7   1     2120.75     2318.23      8.05 o 
   0   7   1     1103.35     1164.20      4.01 o 
   1   7   1      299.35      313.30      1.79 o 
   2   7   1      627.48      620.17      3.30 o 
   3   7   1       74.38       73.42      1.21 o 
   4   7   1     1038.57     1141.30      6.19 o 
   5   7   1        2.93        3.30      0.94 o 
   6   7   1        3.74        2.65      1.62 o 
   7   7   1      418.58      407.81      4.06 o 
   8   7   1      550.78      547.62      5.15 o 
   9   7   1        4.80        3.80      2.22 o 
  10   7   1       93.01       95.99      3.66 o 
  11   7   1      934.04      962.96      8.59 o 
  12   7   1       66.58       63.53      3.54 o 
  13   7   1      218.11      222.75      5.07 o 
 -13   8   1      206.01      205.94      5.09 o 
 -12   8   1      476.27      504.61      7.01 o 
 -11   8   1       34.80       33.79      3.43 o 
 -10   8   1      384.19      396.38      5.77 o 
  -9   8   1       43.57       46.92      3.33 o 
  -8   8   1      643.45      631.97      6.22 o 
  -7   8   1      147.54      151.38      2.81 o 
  -6   8   1     1353.32     1358.62     15.25 o 
  -5   8   1       18.35       25.95      1.98 o 
  -4   8   1        2.76        4.33      0.59 o 
  -3   8   1      461.20      528.66      3.06 o 
  -2   8   1      262.23      288.89      2.20 o 
  -1   8   1      890.24      929.74      3.96 o 
   0   8   1        5.60        1.51      1.01 o 
   1   8   1      771.64      789.31      4.32 o 
   2   8   1      228.62      230.70      2.12 o 
   3   8   1      149.12      155.88      2.02 o 
   4   8   1      973.45      933.24     15.14 o 
   5   8   1        0.38        0.53      1.21 o 
   6   8   1      851.92      794.11      5.02 o 
   7   8   1      485.32      476.34      4.38 o 
   8   8   1      624.90      630.22      7.38 o 
   9   8   1        0.21        0.71      2.72 o 
  10   8   1      561.34      575.68      6.72 o 
  11   8   1        1.52        1.68      3.05 o 
  12   8   1      180.81      179.46      4.67 o 
  13   8   1      267.14      265.21      5.56 o 
 -13   9   1        5.89        5.86      3.47 o 
 -12   9   1       84.97       82.35      4.27 o 
 -11   9   1       44.87       43.94      3.59 o 
 -10   9   1       18.65       16.19      3.28 o 
  -9   9   1        7.71        8.13      2.85 o 
  -8   9   1       73.73       75.33      3.27 o 
  -7   9   1      230.14      226.42      4.12 o 
  -6   9   1      100.00       91.13      3.05 o 
  -5   9   1        0.65        0.85      1.62 o 
  -4   9   1      353.50      341.79      2.87 o 
  -3   9   1      373.91      355.49      2.72 o 
  -2   9   1      637.06      653.27      3.05 o 
  -1   9   1      621.73      655.89      3.31 o 
   0   9   1      117.27      111.15      1.77 o 
   1   9   1      247.39      205.76      2.12 o 
   2   9   1       41.90       53.33      1.38 o 
   3   9   1       44.61       39.60      1.33 o 
   4   9   1        0.25        1.33      0.69 o 
   5   9   1       56.81       52.91      1.78 o 
   6   9   1       76.87       80.92      2.71 o 
   7   9   1       59.13       57.89      2.70 o 
   8   9   1       77.78       79.45      3.03 o 
   9   9   1      321.75      319.51      5.16 o 
  10   9   1       43.34       41.39      3.37 o 
  11   9   1       38.55       38.12      3.53 o 
  12   9   1       55.08       56.12      3.90 o 
  13   9   1      752.58      760.45      8.47 o 
 -12  10   1      638.52      665.81      8.24 o 
 -11  10   1      861.14      881.26      8.87 o 
 -10  10   1       10.63        6.57      3.46 o 
  -9  10   1       32.54       29.36      3.30 o 
  -8  10   1       13.45       15.15      2.88 o 
  -7  10   1      275.61      265.59      4.53 o 
  -6  10   1     1270.04     1278.11      7.68 o 
  -5  10   1     1281.94     1288.05      7.59 o 
  -4  10   1      253.24      228.71      2.65 o 
  -3  10   1     1114.31     1042.04      6.51 o 
  -2  10   1      736.50      736.71      3.45 o 
  -1  10   1      390.67      366.62      2.70 o 
   0  10   1      319.91      318.84      2.75 o 
   1  10   1      176.32      172.25      2.16 o 
   2  10   1     1109.88     1169.93      4.90 o 
   3  10   1      706.80      731.66      4.04 o 
   4  10   1     5147.72     5043.69     17.20 o 
   5  10   1     1264.54     1199.41      7.33 o 
   6  10   1      480.94      472.60      4.92 o 
   7  10   1       49.47       48.11      2.66 o 
   8  10   1      108.52      102.16      3.64 o 
   9  10   1       25.79       26.81      3.10 o 
  10  10   1      631.00      649.34      7.85 o 
  11  10   1      143.88      140.50      4.65 o 
  12  10   1      259.69      277.21      5.92 o 
 -12  11   1       42.91       37.61      3.98 o 
 -11  11   1      276.77      287.59      5.93 o 
 -10  11   1      645.39      650.04      8.05 o 
  -9  11   1       11.25       11.84      3.12 o 
  -8  11   1      278.22      292.92      4.80 o 
  -7  11   1       34.91       30.57      2.74 o 
  -6  11   1      661.84      658.32      7.30 o 
  -5  11   1       49.44       38.95      2.51 o 
  -4  11   1       45.07       29.49      1.32 o 
  -3  11   1        6.02        5.25      1.15 o 
  -2  11   1     1277.93     1231.70      4.98 o 
  -1  11   1     1429.40     1457.90      7.13 o 
   0  11   1      726.32      639.76      3.89 o 
   1  11   1      276.38      275.04      2.58 o 
   2  11   1      108.37      122.39      2.08 o 
   3  11   1        8.24        2.88      1.15 o 
   4  11   1      105.50      100.63      1.93 o 
   5  11   1        0.05        0.25      1.89 o 
   6  11   1      122.34      117.47      3.22 o 
   7  11   1      399.65      411.30      5.11 o 
   8  11   1       16.19       14.64      2.90 o 
   9  11   1        7.58        7.45      3.05 o 
  10  11   1       76.80       74.75      3.93 o 
  11  11   1      352.95      366.73      6.39 o 
  12  11   1      138.61      146.91      4.91 o 
 -12  12   1      120.60      129.80      4.95 o 
 -11  12   1      409.68      431.69      7.59 o 
 -10  12   1       81.29       78.48      3.77 o 
  -9  12   1      674.25      691.35      7.21 o 
  -8  12   1       23.56       23.62      2.96 o 
  -7  12   1       34.11       25.32      2.75 o 
  -6  12   1      410.35      362.71      4.98 o 
  -5  12   1       64.12       54.88      2.77 o 
  -4  12   1       24.46       17.95      2.22 o 
  -3  12   1       69.03       67.93      2.04 o 
  -2  12   1      321.25      279.23      2.73 o 
  -1  12   1      204.35      183.07      2.61 o 
   0  12   1      366.77      356.42      3.01 o 
   1  12   1     1142.11     1071.09      4.92 o 
   2  12   1     1687.16     1636.69      6.38 o 
   3  12   1       48.35       45.72      1.73 o 
   4  12   1      271.46      237.56      3.45 o 
   5  12   1        4.86        0.67      1.90 o 
   6  12   1       99.09       92.99      2.84 o 
   7  12   1      871.32      888.38      6.79 o 
   8  12   1       74.69       64.02      3.60 o 
   9  12   1      547.40      562.45      7.03 o 
  10  12   1       12.74       15.21      3.35 o 
  11  12   1        1.47        2.33      3.47 o 
 -11  13   1       92.96       92.96      4.69 o 
 -10  13   1       21.17       17.34      3.45 o 
  -9  13   1       74.23       65.87      3.84 o 
  -8  13   1      753.68      752.81      8.24 o 
  -7  13   1      331.62      309.94      4.89 o 
  -6  13   1        8.63       11.40      2.58 o 
  -5  13   1       10.54       11.11      2.41 o 
  -4  13   1      470.09      473.45      5.09 o 
  -3  13   1       33.86       36.86      1.80 o 
  -2  13   1       26.04       26.59      1.82 o 
  -1  13   1      588.15      593.60      4.50 o 
   0  13   1      421.61      367.95      3.41 o 
   1  13   1        9.80        5.79      1.61 o 
   2  13   1      207.48      183.02      2.61 o 
   3  13   1      122.69      129.69      2.35 o 
   4  13   1      104.09       97.66      2.87 o 
   5  13   1       60.65       57.04      3.02 o 
   6  13   1      202.52      193.76      4.00 o 
   7  13   1        0.03        1.35      3.03 o 
   8  13   1        4.31        3.79      3.12 o 
   9  13   1       14.76       14.63      3.39 o 
  10  13   1        9.75       10.82      3.46 o 
  11  13   1       13.29       10.17      3.63 o 
 -10  14   1       57.65       56.35      4.01 o 
  -9  14   1       44.70       40.24      3.80 o 
  -8  14   1       51.33       44.83      3.55 o 
  -7  14   1       48.60       40.97      3.38 o 
  -6  14   1        0.04        0.52      2.96 o 
  -5  14   1      127.27      115.80      3.82 o 
  -4  14   1      144.73      119.09      3.21 o 
  -3  14   1      154.24      137.30      2.96 o 
  -2  14   1       19.04       17.90      1.82 o 
  -1  14   1      236.99      249.13      3.14 o 
   0  14   1      444.16      401.55      4.05 o 
   1  14   1      335.30      351.47      3.85 o 
   2  14   1       25.41       19.35      1.69 o 
   3  14   1     3242.88     3182.87     16.96 o 
   4  14   1        2.60        2.24      2.57 o 
   5  14   1      924.65      899.27      7.74 o 
   6  14   1       21.58       17.04      2.77 o 
   7  14   1      695.25      727.79      7.21 o 
   8  14   1       12.42       10.43      3.18 o 
   9  14   1      658.80      692.26      8.20 o 
  10  14   1        2.97        3.00      3.45 o 
 -10  15   1      280.36      292.13      6.20 o 
  -9  15   1       90.97       92.65      4.35 o 
  -8  15   1      443.82      459.93      6.78 o 
  -7  15   1       92.10       91.00      3.96 o 
  -6  15   1      286.05      281.11      5.14 o 
  -5  15   1        0.16        0.98      2.68 o 
  -4  15   1      495.53      519.06      6.09 o 
  -3  15   1       62.39       62.19      2.79 o 
  -2  15   1      501.82      469.24      4.64 o 
  -1  15   1      288.02      276.37      3.67 o 
   0  15   1       32.39       33.06      2.12 o 
   1  15   1      217.26      214.69      3.25 o 
   2  15   1       76.85       58.10      2.40 o 
   3  15   1        1.88        1.17      2.54 o 
   4  15   1      121.47      127.91      3.74 o 
   5  15   1       13.81       14.10      2.82 o 
   6  15   1        5.35        7.79      2.79 o 
   7  15   1       30.24       30.57      3.04 o 
   8  15   1       12.17       10.99      3.33 o 
   9  15   1       57.04       61.56      4.05 o 
  10  15   1       37.00       39.62      3.87 o 
  -9  16   1       88.53       91.08      4.42 o 
  -8  16   1       19.57       18.21      3.27 o 
  -7  16   1        7.42        7.30      3.04 o 
  -6  16   1      140.33      135.83      4.27 o 
  -5  16   1      182.98      190.37      4.56 o 
  -4  16   1       93.23       94.97      3.63 o 
  -3  16   1       90.82       99.32      3.53 o 
  -2  16   1      382.90      402.87      5.19 o 
  -1  16   1      258.25      265.73      3.78 o 
   0  16   1       54.28       61.05      2.40 o 
   1  16   1      168.11      183.19      3.26 o 
   2  16   1       26.87       27.07      2.87 o 
   3  16   1       62.20       57.64      3.44 o 
   4  16   1      421.62      417.03      6.21 o 
   5  16   1       37.44       37.44      3.19 o 
   6  16   1       12.76       10.97      2.93 o 
   7  16   1      205.79      206.32      5.14 o 
   8  16   1      101.38      104.14      4.42 o 
   9  16   1      159.58      165.93      5.13 o 
  -8  17   1      399.03      401.82      6.43 o 
  -7  17   1      110.47      102.71      4.05 o 
  -6  17   1      515.52      534.63      8.01 o 
  -5  17   1       79.37       82.86      4.07 o 
  -4  17   1      524.50      544.10      7.12 o 
  -3  17   1        1.17        1.52      2.98 o 
  -2  17   1      253.05      247.78      4.54 o 
  -1  17   1       36.02       37.78      2.49 o 
   0  17   1       16.27       11.73      2.14 o 
   1  17   1       13.51       13.89      2.31 o 
   2  17   1       10.46       13.12      2.81 o 
   3  17   1      357.60      363.29      5.95 o 
   4  17   1       58.11       61.29      3.76 o 
   5  17   1       96.30       89.87      4.15 o 
   6  17   1        7.54        7.12      3.19 o 
   7  17   1       20.42       17.71      3.48 o 
   8  17   1        5.29        7.18      3.43 o 
  -7  18   1       12.51       13.68      3.52 o 
  -6  18   1      266.51      280.19      6.02 o 
  -5  18   1      356.42      365.19      6.55 o 
  -4  18   1        2.86        2.37      3.22 o 
  -3  18   1      604.99      619.50      7.65 o 
  -2  18   1      379.83      397.51      6.24 o 
  -1  18   1       86.21       85.89      3.37 o 
   0  18   1        2.41        2.35      2.16 o 
   1  18   1       64.31       62.94      3.12 o 
   2  18   1      346.95      342.96      5.73 o 
   3  18   1      132.89      118.98      4.21 o 
   4  18   1      813.54      846.25      9.02 o 
   5  18   1      547.38      558.55      7.74 o 
   6  18   1      424.18      439.16      7.28 o 
   7  18   1      139.23      137.10      5.20 o 
  -6  19   1       26.08       23.76      3.79 o 
  -5  19   1       29.03       29.63      3.78 o 
  -4  19   1      202.27      211.69      5.41 o 
  -3  19   1      525.85      538.85      7.44 o 
  -2  19   1      139.02      131.85      4.32 o 
  -1  19   1      128.17      130.41      3.88 o 
   0  19   1      116.31      111.18      4.11 o 
   1  19   1      247.61      255.80      4.77 o 
   2  19   1      324.68      352.21      5.98 o 
   3  19   1      180.80      179.82      4.80 o 
   4  19   1       25.60       27.99      3.42 o 
   5  19   1      272.04      279.76      6.12 o 
  -4  20   1        0.46        1.50      3.30 o 
  -3  20   1      111.64      113.09      4.35 o 
  -2  20   1        6.64        7.00      3.12 o 
  -1  20   1      262.28      289.98      6.28 o 
   0  20   1       26.61       30.44      3.57 o 
   1  20   1      125.07      132.70      4.73 o 
   2  20   1       17.84       15.73      3.10 o 
   3  20   1       94.51       95.51      4.28 o 
   4  20   1        0.26        0.80      3.31 o 
 -14   0   2      129.48      138.20      6.91 o 
 -12   0   2       13.64       17.63      3.60 o 
 -10   0   2       49.07       46.58      2.61 o 
  -8   0   2     3001.05     3044.52     15.18 o 
  -6   0   2     9120.57     9772.64     33.45 o 
  -4   0   2       11.82       24.94      1.43 o 
  -2   0   2    29997.71    28240.31    200.81 o 
   0   0   2      340.01      346.10     14.13 o 
   2   0   2     2202.37     2216.24      9.97 o 
   4   0   2     2895.57     3327.00     18.29 o 
   6   0   2     2039.75     1956.21      9.56 o 
   8   0   2     1070.06     1038.44      6.45 o 
  10   0   2     1193.13     1179.34      7.67 o 
  12   0   2      663.46      686.15     11.15 o 
  14   0   2      452.15      456.88     10.52 o 
 -14   1   2        2.30        2.33      3.50 o 
 -13   1   2      121.81      119.12      4.02 o 
 -12   1   2        0.01        0.26      2.45 o 
 -11   1   2       20.61       20.57      2.02 o 
 -10   1   2      342.28      343.13      3.30 o 
  -9   1   2      179.51      204.12      2.57 o 
  -8   1   2      385.46      416.88      3.14 o 
  -7   1   2      263.55      246.61      2.45 o 
  -6   1   2     7979.27     8268.79     27.96 o 
  -5   1   2     2064.04     2072.15      5.65 o 
  -4   1   2      250.65      212.93      1.69 o 
  -3   1   2      723.31      850.67      3.83 o 
  -2   1   2    10765.11    10627.92     24.72 o 
  -1   1   2     3655.79     3973.61     15.62 o 
   0   1   2       40.36       55.87      0.49 o 
   1   1   2    15020.24    15136.71     75.14 o 
   2   1   2     1846.81     1856.66      7.26 o 
   3   1   2      153.28      121.79      1.03 o 
   4   1   2      317.42      310.27      1.93 o 
   5   1   2     1187.98     1206.95      4.09 o 
   6   1   2        1.02        0.61      1.02 o 
   7   1   2      132.22      165.24      2.03 o 
   8   1   2      161.31      167.98      2.21 o 
   9   1   2       60.50       52.08      1.69 o 
  10   1   2       45.66       46.58      1.96 o 
  11   1   2      110.74      109.59      3.06 o 
  12   1   2        3.75        2.72      3.30 o 
  13   1   2       91.10       94.51      4.44 o 
  14   1   2      106.02       97.35      4.74 o 
 -14   2   2       11.03       10.96      3.36 o 
 -13   2   2       27.03       25.24      3.09 o 
 -12   2   2      132.44      131.07      3.25 o 
 -11   2   2       55.54       60.88      2.54 o 
 -10   2   2      505.31      534.19      4.72 o 
  -9   2   2       11.23        8.98      1.52 o 
  -8   2   2      168.67      142.35      2.17 o 
  -7   2   2      363.13      383.32      2.90 o 
  -6   2   2      790.76      786.98      4.59 o 
  -5   2   2     4671.31     5000.83     13.54 o 
  -4   2   2        9.70        4.30      0.77 o 
  -3   2   2      433.57      559.99      2.33 o 
  -2   2   2      953.41      883.71      3.76 o 
  -1   2   2     1153.45     1086.51      5.45 o 
   0   2   2       84.92      135.41      0.65 o 
   1   2   2      632.82      520.00      1.79 o 
   2   2   2     1328.21     1398.73      6.40 o 
   3   2   2      279.35      297.14      1.57 o 
   4   2   2        0.36        2.51      0.79 o 
   5   2   2     1782.78     1873.14      5.76 o 
   6   2   2       15.49       16.92      1.18 o 
   7   2   2      337.49      344.99      2.81 o 
   8   2   2       14.98       11.34      1.38 o 
   9   2   2      182.57      183.85      2.54 o 
  10   2   2      618.86      621.63      5.11 o 
  11   2   2      443.59      450.08      4.63 o 
  12   2   2      659.96      668.52      7.50 o 
  13   2   2        0.60        0.37      3.38 o 
  14   2   2      128.35      127.75      4.93 o 
 -14   3   2       16.55       13.85      3.32 o 
 -13   3   2      232.73      230.49      4.59 o 
 -12   3   2        1.08        1.60      2.46 o 
 -11   3   2      101.71      100.70      2.90 o 
 -10   3   2       14.08       11.74      2.10 o 
  -9   3   2       48.06       46.69      3.07 o 
  -8   3   2     1378.27     1448.63      8.58 o 
  -7   3   2      313.69      342.29      2.73 o 
  -6   3   2       79.46       84.05      1.57 o 
  -5   3   2     2069.46     2085.62      7.04 o 
  -4   3   2     1278.19     1352.25      5.49 o 
  -3   3   2      848.82      784.68      5.17 o 
  -2   3   2      149.07      175.30      1.34 o 
  -1   3   2     2249.95     2196.43      9.50 o 
   0   3   2     1600.03     1544.46      4.98 o 
   1   3   2    11776.37    11921.00     31.24 o 
   2   3   2      201.83      136.89      1.43 o 
   3   3   2       93.65       79.47      1.16 o 
   4   3   2       43.43       45.03      1.13 o 
   5   3   2      433.89      412.61      2.80 o 
   6   3   2      220.75      210.54      2.27 o 
   7   3   2      120.08      131.30      2.10 o 
   8   3   2       84.25       89.36      2.02 o 
   9   3   2       13.90       10.35      2.16 o 
  10   3   2        0.06        1.44      2.10 o 
  11   3   2        7.75        6.67      2.24 o 
  12   3   2       77.84       70.41      3.01 o 
  13   3   2      102.28      106.02      4.28 o 
  14   3   2        1.71        2.52      3.87 o 
 -14   4   2      266.51      263.96      5.48 o 
 -13   4   2       38.35       40.00      3.23 o 
 -12   4   2      357.22      371.10      5.00 o 
 -11   4   2      153.08      154.73      3.58 o 
 -10   4   2      307.57      311.78      4.58 o 
  -9   4   2      191.54      188.10      3.20 o 
  -8   4   2      496.64      476.06      4.63 o 
  -7   4   2      344.17      348.07      3.13 o 
  -6   4   2      186.39      168.89      1.73 o 
  -5   4   2     1806.29     1791.33      4.16 o 
  -4   4   2       14.00        8.66      0.76 o 
  -3   4   2      696.48      732.07      3.88 o 
  -2   4   2     6660.29     7067.57     34.11 o 
  -1   4   2      838.47      878.24      3.47 o 
   0   4   2       61.00       88.54      1.02 o 
   1   4   2       10.43       23.95      0.77 o 
   2   4   2       91.42      118.57      1.58 o 
   3   4   2     1609.70     1718.11      7.42 o 
   4   4   2        1.31        2.56      0.77 o 
   5   4   2     2675.49     2657.67     11.77 o 
   6   4   2     1977.81     2076.21      7.30 o 
   7   4   2      105.65       98.94      1.74 o 
   8   4   2        0.05        0.66      1.07 o 
   9   4   2     1058.75     1081.42      8.91 o 
  10   4   2        1.29        2.09      2.17 o 
  11   4   2       38.50       39.95      2.64 o 
  12   4   2      551.01      554.61      5.51 o 
  13   4   2       64.69       61.44      3.94 o 
 -14   5   2      234.52      247.95      5.46 o 
 -13   5   2      300.31      300.99      5.02 o 
 -12   5   2        8.08        9.32      2.84 o 
 -11   5   2        1.71        0.11      2.51 o 
 -10   5   2        7.51        7.82      2.40 o 
  -9   5   2        3.39        1.03      2.17 o 
  -8   5   2       26.14       30.78      2.30 o 
  -7   5   2       32.65       28.31      2.12 o 
  -6   5   2      678.55      686.28      4.84 o 
  -5   5   2      462.88      512.68      3.75 o 
  -4   5   2     1087.17     1018.37      3.75 o 
  -3   5   2     2283.96     2532.24     11.91 o 
  -2   5   2      131.56      158.63      1.52 o 
  -1   5   2        4.13       15.44      0.83 o 
   0   5   2     1346.28     1237.80      4.38 o 
   1   5   2      572.29      614.10      2.72 o 
   2   5   2      626.10      860.57      8.46 o 
   3   5   2       46.81       61.21      1.18 o 
   4   5   2      208.21      215.70      1.87 o 
   5   5   2      529.68      495.71      3.85 o 
   6   5   2       26.39       23.38      2.00 o 
   7   5   2        0.02        0.33      1.84 o 
   8   5   2      302.09      307.12      4.01 o 
   9   5   2       20.61       22.33      2.29 o 
  10   5   2       16.38       15.56      2.33 o 
  11   5   2       37.58       35.84      2.63 o 
  12   5   2        5.11        3.93      2.62 o 
  13   5   2       44.52       39.80      3.67 o 
 -14   6   2       77.18       69.06      4.22 o 
 -13   6   2       15.63       16.31      3.22 o 
 -12   6   2      329.31      330.13      5.65 o 
 -11   6   2      294.96      305.24      5.22 o 
 -10   6   2       19.84       19.44      2.52 o 
  -9   6   2      165.55      163.67      3.34 o 
  -8   6   2       20.40       28.14      2.31 o 
  -7   6   2     3085.08     3189.83     18.79 o 
  -6   6   2      874.55      828.48      5.23 o 
  -5   6   2     1631.28     1659.44      7.03 o 
  -4   6   2        1.48        2.45      0.61 o 
  -3   6   2     2477.20     2504.29     13.55 o 
  -2   6   2      452.47      470.54      3.57 o 
  -1   6   2      409.79      495.84      4.23 o 
   0   6   2     2094.14     2290.59      5.14 o 
   1   6   2      614.00      603.32      4.46 o 
   2   6   2     1484.77     1479.85      8.29 o 
   3   6   2       28.59       35.27      0.71 o 
   4   6   2     1250.82     1336.77      5.44 o 
   5   6   2        0.41        0.78      1.70 o 
   6   6   2        4.18        7.66      1.88 o 
   7   6   2      313.45      310.85      4.03 o 
   8   6   2        1.68        1.58      2.13 o 
   9   6   2       18.59       15.55      2.37 o 
  10   6   2      218.62      219.70      3.98 o 
  11   6   2      111.50      113.27      3.68 o 
  12   6   2       21.82       22.04      2.98 o 
  13   6   2      109.23      109.91      4.04 o 
 -13   7   2        5.95        7.75      3.22 o 
 -12   7   2       47.66       50.58      3.67 o 
 -11   7   2       56.44       55.25      3.58 o 
 -10   7   2       59.32       54.00      3.26 o 
  -9   7   2        2.61        3.41      2.35 o 
  -8   7   2       49.97       49.03      2.51 o 
  -7   7   2       30.66       29.58      2.05 o 
  -6   7   2      475.93      477.50      4.01 o 
  -5   7   2       65.97       57.40      1.57 o 
  -4   7   2     1435.13     1530.29      7.48 o 
  -3   7   2      859.61      909.64      4.83 o 
  -2   7   2      921.10      920.80      4.65 o 
  -1   7   2        5.85        6.91      0.84 o 
   0   7   2     1999.93     1965.54      5.16 o 
   1   7   2      698.32      799.43      4.08 o 
   2   7   2      788.12      778.08      3.95 o 
   3   7   2        4.50        2.02      0.84 o 
   4   7   2      140.91      123.71      1.54 o 
   5   7   2       28.51       22.51      1.97 o 
   6   7   2     1321.62     1354.43     11.32 o 
   7   7   2      193.52      186.10      3.50 o 
   8   7   2      265.77      274.38      3.80 o 
   9   7   2      616.61      613.86      5.87 o 
  10   7   2       89.16       88.45      3.61 o 
  11   7   2      309.17      308.09      5.21 o 
  12   7   2       88.72       85.69      3.76 o 
  13   7   2        9.43        8.75      3.13 o 
 -13   8   2      287.70      299.36      5.99 o 
 -12   8   2       80.06       77.56      4.01 o 
 -11   8   2      397.06      400.73      6.15 o 
 -10   8   2      549.52      572.28      6.66 o 
  -9   8   2     1284.71     1318.01      9.55 o 
  -8   8   2       32.77       30.49      2.73 o 
  -7   8   2      384.12      376.10      4.75 o 
  -6   8   2       34.56       31.78      2.42 o 
  -5   8   2      765.06      783.36      5.65 o 
  -4   8   2       32.79       31.26      1.10 o 
  -3   8   2      364.19      398.13      3.06 o 
  -2   8   2      180.24      200.06      2.17 o 
  -1   8   2      328.82      372.55      2.20 o 
   0   8   2       68.15       85.59      1.40 o 
   1   8   2      835.36      953.87      4.12 o 
   2   8   2      271.82      261.96      2.10 o 
   3   8   2       74.75       56.97      1.28 o 
   4   8   2        7.41        6.17      0.51 o 
   5   8   2      849.47      861.73      5.95 o 
   6   8   2      553.51      539.30      5.22 o 
   7   8   2      608.99      608.31      5.47 o 
   8   8   2      158.60      173.63      3.28 o 
   9   8   2      412.47      413.51      5.49 o 
  10   8   2      639.68      648.13      7.10 o 
  11   8   2        1.76       -0.28      2.82 o 
  12   8   2      182.57      170.93      4.55 o 
  13   8   2       11.50       10.84      3.47 o 
 -13   9   2       34.74       33.47      3.83 o 
 -12   9   2      188.47      192.46      5.18 o 
 -11   9   2       53.96       55.73      3.73 o 
 -10   9   2        0.02        0.59      3.15 o 
  -9   9   2       14.55       14.12      3.17 o 
  -8   9   2      572.10      589.01      6.27 o 
  -7   9   2      605.76      606.77      5.96 o 
  -6   9   2      447.15      419.19      4.55 o 
  -5   9   2        0.83        0.29      2.05 o 
  -4   9   2      129.93      123.82      2.30 o 
  -3   9   2      332.47      331.27      3.00 o 
  -2   9   2      907.13      833.75      3.91 o 
  -1   9   2       85.16       82.91      1.33 o 
   0   9   2     1728.97     1694.53      4.97 o 
   1   9   2        1.15        3.24      1.16 o 
   2   9   2      656.51      635.34      3.03 o 
   3   9   2       42.87       35.90      1.17 o 
   4   9   2      734.21      688.50      3.86 o 
   5   9   2      156.53      153.73      3.06 o 
   6   9   2       34.13       29.54      2.31 o 
   7   9   2      299.56      314.57      4.36 o 
   8   9   2      131.71      130.11      3.44 o 
   9   9   2       40.07       38.45      3.11 o 
  10   9   2      428.39      424.95      6.18 o 
  11   9   2       26.16       23.60      3.33 o 
  12   9   2       81.05       80.79      3.96 o 
 -13  10   2       33.58       33.60      3.80 o 
 -12  10   2        3.02        1.08      3.49 o 
 -11  10   2       13.04       13.78      3.61 o 
 -10  10   2       37.32       28.64      3.62 o 
  -9  10   2     1495.32     1525.06     14.20 o 
  -8  10   2      654.87      691.43      6.54 o 
  -7  10   2      219.09      220.27      4.01 o 
  -6  10   2      102.25       87.84      3.09 o 
  -5  10   2       56.07       59.25      2.62 o 
  -4  10   2     1107.10     1127.20      5.97 o 
  -3  10   2       11.18        7.13      1.43 o 
  -2  10   2       68.04       60.77      1.73 o 
  -1  10   2       15.84       10.18      0.54 o 
   0  10   2       51.61       53.81      1.36 o 
   1  10   2     4941.40     4750.89     20.18 o 
   2  10   2     2235.35     2114.51     12.07 o 
   3  10   2       82.32       81.31      1.57 o 
   4  10   2      308.74      306.70      2.89 o 
   5  10   2        0.29        1.20      2.06 o 
   6  10   2       61.25       65.58      2.78 o 
   7  10   2     1141.43     1116.00      7.65 o 
   8  10   2      150.56      150.34      3.75 o 
   9  10   2      511.86      524.75      6.46 o 
  10  10   2      106.31      109.40      4.22 o 
  11  10   2      312.57      318.15      5.97 o 
  12  10   2      154.61      149.69      4.60 o 
 -12  11   2       58.67       60.15      4.01 o 
 -11  11   2        3.64        2.59      3.30 o 
 -10  11   2       94.85       95.03      4.07 o 
  -9  11   2       31.22       28.01      3.07 o 
  -8  11   2       33.40       34.59      2.93 o 
  -7  11   2      288.82      278.14      4.47 o 
  -6  11   2        1.38        1.90      2.43 o 
  -5  11   2      336.12      340.13      4.43 o 
  -4  11   2     1000.66      983.83      5.83 o 
  -3  11   2        1.25        0.48      1.48 o 
  -2  11   2      602.58      588.24      3.98 o 
  -1  11   2       92.44      118.50      1.87 o 
   0  11   2      994.22      922.63      4.55 o 
   1  11   2     1105.06     1090.79      4.98 o 
   2  11   2      411.88      372.97      3.30 o 
   3  11   2      480.73      490.61      3.24 o 
   4  11   2      184.30      164.64      2.43 o 
   5  11   2      653.93      625.26      5.27 o 
   6  11   2     1218.13     1202.33      8.53 o 
   7  11   2      461.92      479.03      5.48 o 
   8  11   2       70.84       67.67      3.22 o 
   9  11   2        4.53        5.63      3.13 o 
  10  11   2      264.59      264.06      5.44 o 
  11  11   2        7.53        3.71      3.46 o 
  12  11   2        1.23        1.02      3.62 o 
 -12  12   2      171.15      171.13      5.06 o 
 -11  12   2       49.14       46.28      3.87 o 
 -10  12   2       24.68       28.12      3.56 o 
  -9  12   2      314.02      292.77      5.19 o 
  -8  12   2       30.15       25.60      2.91 o 
  -7  12   2      270.44      277.23      4.60 o 
  -6  12   2      242.77      250.73      4.37 o 
  -5  12   2      221.18      204.61      3.87 o 
  -4  12   2      403.65      417.19      4.73 o 
  -3  12   2      100.33       98.56      2.30 o 
  -2  12   2      542.76      504.46      4.06 o 
  -1  12   2     1011.28      972.97      5.18 o 
   0  12   2       54.15       59.68      1.78 o 
   1  12   2      460.79      366.21      3.12 o 
   2  12   2      689.06      579.40      4.00 o 
   3  12   2       34.64       31.15      1.62 o 
   4  12   2     1832.35     1839.06      8.93 o 
   5  12   2       81.29       68.55      2.72 o 
   6  12   2      364.53      370.70      4.59 o 
   7  12   2       67.69       70.91      3.12 o 
   8  12   2       47.24       47.15      3.08 o 
   9  12   2       30.12       26.68      3.38 o 
  10  12   2      630.62      654.96      7.87 o 
  11  12   2       26.46       25.77      3.77 o 
 -11  13   2        6.28        5.95      3.81 o 
 -10  13   2       79.54       76.98      4.21 o 
  -9  13   2        0.77       -1.24      3.02 o 
  -8  13   2      107.58      107.27      3.75 o 
  -7  13   2        0.69        0.90      2.55 o 
  -6  13   2       34.73       35.34      2.85 o 
  -5  13   2        4.73        4.26      2.35 o 
  -4  13   2      300.10      292.10      4.28 o 
  -3  13   2      734.52      703.60      5.35 o 
  -2  13   2        3.67        2.04      1.70 o 
  -1  13   2       16.73       20.72      1.73 o 
   0  13   2      980.31      998.99      5.51 o 
   1  13   2      684.22      686.29      4.70 o 
   2  13   2      350.50      330.12      3.31 o 
   3  13   2      454.99      466.28      4.12 o 
   4  13   2      353.74      340.29      4.38 o 
   5  13   2      262.82      254.94      4.09 o 
   6  13   2       43.54       32.36      2.58 o 
   7  13   2      753.48      770.56      7.16 o 
   8  13   2       11.29       11.84      3.09 o 
   9  13   2      113.73      114.92      4.28 o 
  10  13   2      101.39      106.86      4.41 o 
  11  13   2       63.33       63.69      4.34 o 
 -10  14   2      293.33      296.09      6.11 o 
  -9  14   2       28.92       27.55      3.53 o 
  -8  14   2      324.39      326.72      5.80 o 
  -7  14   2       17.91       19.15      3.19 o 
  -6  14   2      142.19      146.97      4.34 o 
  -5  14   2      126.55      112.94      3.77 o 
  -4  14   2      106.21       99.82      3.51 o 
  -3  14   2      145.83      128.89      3.07 o 
  -2  14   2        0.03        1.04      1.77 o 
  -1  14   2      152.95      154.38      2.76 o 
   0  14   2      777.85      723.02      5.23 o 
   1  14   2       87.62       95.97      2.51 o 
   2  14   2      323.79      303.07      3.36 o 
   3  14   2      341.05      296.96      4.22 o 
   4  14   2      560.89      602.35      6.28 o 
   5  14   2       13.83       12.43      2.75 o 
   6  14   2      787.45      795.18      7.26 o 
   7  14   2       71.72       71.06      3.74 o 
   8  14   2      561.60      580.29      7.37 o 
   9  14   2        0.32        0.29      3.33 o 
  10  14   2      734.22      781.31      8.93 o 
 -10  15   2       15.43       14.68      3.66 o 
  -9  15   2        0.90       -0.88      3.41 o 
  -8  15   2        0.09       -2.04      3.38 o 
  -7  15   2      100.79       92.10      3.99 o 
  -6  15   2       18.57       21.60      3.26 o 
  -5  15   2      156.88      140.87      4.20 o 
  -4  15   2       30.31       26.56      2.83 o 
  -3  15   2      351.17      335.22      4.91 o 
  -2  15   2       34.90       34.12      2.19 o 
  -1  15   2      217.77      203.88      3.31 o 
   0  15   2       17.62       21.36      1.98 o 
   1  15   2      239.17      230.75      3.33 o 
   2  15   2      287.17      273.16      4.06 o 
   3  15   2      409.93      388.86      5.31 o 
   4  15   2       96.12      105.16      3.68 o 
   5  15   2      687.86      710.87      7.27 o 
   6  15   2        1.81        1.55      2.72 o 
   7  15   2      330.48      332.42      5.93 o 
   8  15   2       74.12       74.70      4.12 o 
   9  15   2       55.00       55.72      3.94 o 
  -9  16   2       76.38       72.40      4.22 o 
  -8  16   2        3.59        6.73      3.38 o 
  -7  16   2      199.30      207.19      5.10 o 
  -6  16   2      399.42      423.86      6.24 o 
  -5  16   2      159.33      161.66      4.35 o 
  -4  16   2      395.42      392.65      5.63 o 
  -3  16   2       11.11       15.02      2.71 o 
  -2  16   2       17.16       13.62      2.34 o 
  -1  16   2       22.47       25.06      2.18 o 
   0  16   2      333.33      344.99      3.96 o 
   1  16   2      177.28      172.60      3.16 o 
   2  16   2       84.50       82.54      3.25 o 
   3  16   2      130.34      129.67      4.11 o 
   4  16   2      261.92      260.81      5.26 o 
   5  16   2       28.45       22.88      3.05 o 
   6  16   2      167.79      167.02      4.44 o 
   7  16   2       30.53       27.86      3.60 o 
   8  16   2      187.16      186.88      5.23 o 
   9  16   2        6.27        2.30      3.61 o 
  -8  17   2      151.40      158.96      4.74 o 
  -7  17   2       36.33       36.91      3.41 o 
  -6  17   2       90.82       93.17      4.03 o 
  -5  17   2       90.21       88.99      4.14 o 
  -4  17   2      199.58      213.37      5.06 o 
  -3  17   2       51.88       44.40      3.12 o 
  -2  17   2       17.69       15.15      2.67 o 
  -1  17   2      116.81      122.86      3.08 o 
   0  17   2      559.83      577.11      5.37 o 
   1  17   2       34.61       34.16      2.88 o 
   2  17   2        0.74        2.25      2.80 o 
   3  17   2      607.93      623.55      7.12 o 
   4  17   2       12.50       12.87      3.22 o 
   5  17   2      115.83      108.39      4.27 o 
   6  17   2       11.03       10.61      3.43 o 
   7  17   2      197.70      204.14      5.36 o 
   8  17   2       13.06        9.91      3.68 o 
  -7  18   2        7.89        5.86      3.33 o 
  -6  18   2       12.09        9.12      3.60 o 
  -5  18   2       17.86       19.30      3.43 o 
  -4  18   2      550.14      581.52      7.63 o 
  -3  18   2       62.80       66.49      3.73 o 
  -2  18   2      334.37      346.24      5.56 o 
  -1  18   2      198.07      194.00      4.12 o 
   0  18   2       59.79       68.15      2.98 o 
   1  18   2      197.73      207.64      4.29 o 
   2  18   2       88.05       86.07      3.79 o 
   3  18   2      426.15      430.93      6.40 o 
   4  18   2      204.43      216.88      5.06 o 
   5  18   2      173.76      170.85      4.77 o 
   6  18   2        0.27        0.55      3.53 o 
  -6  19   2      201.64      206.93      5.57 o 
  -5  19   2       18.61       19.64      3.52 o 
  -4  19   2       55.74       50.27      3.80 o 
  -3  19   2       87.95       84.90      4.03 o 
  -2  19   2      627.16      648.37      7.50 o 
  -1  19   2      147.63      164.27      4.24 o 
   0  19   2       94.92       91.23      3.98 o 
   1  19   2       13.42       12.59      2.88 o 
   2  19   2     1338.75     1348.57     10.61 o 
   3  19   2       18.46       18.37      3.27 o 
   4  19   2        4.81        3.94      3.12 o 
   5  19   2       91.38       92.16      4.30 o 
  -4  20   2        0.16        1.55      3.34 o 
  -3  20   2       28.67       29.34      3.43 o 
  -2  20   2      254.07      260.97      5.62 o 
  -1  20   2       26.30       26.62      3.65 o 
   0  20   2       27.84       28.37      3.57 o 
   1  20   2      170.74      165.66      4.86 o 
   2  20   2       47.71       52.20      3.54 o 
   3  20   2        8.62       10.17      3.12 o 
 -13   0   3        4.37        4.87      4.04 o 
 -11   0   3      922.03      937.97      8.83 o 
  -9   0   3      854.81      878.63      6.76 o 
  -7   0   3      133.23      126.67      2.67 o 
  -5   0   3    20707.14    20871.94     38.57 o 
  -3   0   3      129.80       92.04      2.28 o 
  -1   0   3     1475.17     1506.65     11.94 o 
   1   0   3     3434.17     3604.89     10.53 o 
   3   0   3      100.04      120.50      1.33 o 
   5   0   3       79.90       80.59      1.90 o 
   7   0   3     2691.29     2709.76     15.81 o 
   9   0   3      333.55      312.70      4.21 o 
  11   0   3     1232.74     1243.78     13.69 o 
  13   0   3     1111.81     1126.25     14.74 o 
 -14   1   3      140.54      135.50      5.03 o 
 -13   1   3      128.98      127.13      4.08 o 
 -12   1   3       73.68       78.95      3.16 o 
 -11   1   3      484.57      495.49      4.58 o 
 -10   1   3      854.51      847.17      5.93 o 
  -9   1   3     2164.27     2238.34      7.45 o 
  -8   1   3      798.13      799.94      4.30 o 
  -7   1   3        4.96        2.19      1.29 o 
  -6   1   3     1430.89     1402.33      4.87 o 
  -5   1   3     1148.58     1230.59      4.20 o 
  -4   1   3        1.76        4.44      0.89 o 
  -3   1   3      881.04      928.82      3.27 o 
  -2   1   3     1647.55     1692.42      6.50 o 
  -1   1   3     2281.70     2286.30     11.68 o 
   0   1   3     2002.65     2180.06      9.50 o 
   1   1   3      986.76     1134.73      4.37 o 
   2   1   3      861.08      782.95      2.65 o 
   3   1   3      193.98      184.60      1.13 o 
   4   1   3     1205.76     1304.06      3.37 o 
   5   1   3     1236.97     1268.87      4.26 o 
   6   1   3      325.29      317.66      2.43 o 
   7   1   3       66.37       56.74      1.49 o 
   8   1   3      795.97      803.74      4.16 o 
   9   1   3      131.74      132.13      2.25 o 
  10   1   3      173.59      179.66      3.09 o 
  11   1   3        0.02       -0.91      2.64 o 
  12   1   3       25.60       26.99      3.42 o 
  13   1   3        4.32        3.18      3.50 o 
  14   1   3        4.62        5.65      3.56 o 
 -14   2   3        5.35        5.85      3.14 o 
 -13   2   3       22.70       21.62      3.09 o 
 -12   2   3        0.82       -0.09      2.36 o 
 -11   2   3      226.51      233.97      3.62 o 
 -10   2   3        0.61        0.73      1.74 o 
  -9   2   3      112.44      102.06      2.24 o 
  -8   2   3     1603.66     1703.55      6.19 o 
  -7   2   3     1445.23     1498.00      5.51 o 
  -6   2   3      188.13      243.32      2.29 o 
  -5   2   3       36.71       24.01      1.21 o 
  -4   2   3      858.96      870.39      3.64 o 
  -3   2   3      244.40      212.80      1.87 o 
  -2   2   3      245.05      162.82      1.31 o 
  -1   2   3    10950.62    11086.33     41.90 o 
   0   2   3       10.67       34.38      0.53 o 
   1   2   3        2.44        2.67      0.37 o 
   2   2   3     3957.94     4263.33     23.72 o 
   3   2   3     1994.61     1973.97      7.17 o 
   4   2   3      581.21      637.30      2.69 o 
   5   2   3     1121.31     1189.48      4.66 o 
   6   2   3      401.55      448.29      3.36 o 
   7   2   3     1258.42     1220.98      7.95 o 
   8   2   3      465.56      455.92      3.53 o 
   9   2   3      423.27      415.80      4.01 o 
  10   2   3       14.74       12.26      2.09 o 
  11   2   3      157.80      159.12      3.19 o 
  12   2   3        0.41       -0.90      3.02 o 
  13   2   3      412.90      415.21      6.92 o 
 -14   3   3       14.36       15.21      3.49 o 
 -13   3   3       67.63       62.12      3.51 o 
 -12   3   3      356.33      361.85      4.49 o 
 -11   3   3      150.55      146.71      3.26 o 
 -10   3   3        2.12        0.18      2.07 o 
  -9   3   3      114.75      109.41      2.18 o 
  -8   3   3      112.97       95.36      2.00 o 
  -7   3   3       95.78       90.73      1.83 o 
  -6   3   3        6.70        7.99      1.15 o 
  -5   3   3       31.96       21.52      1.14 o 
  -4   3   3        3.55        5.49      0.97 o 
  -3   3   3       58.81       69.90      1.39 o 
  -2   3   3     2265.93     2139.82      6.04 o 
  -1   3   3      828.66     1064.46      2.67 o 
   0   3   3     1808.26     1909.86      7.04 o 
   1   3   3       28.02       36.24      0.71 o 
   2   3   3      636.89      623.77      3.59 o 
   3   3   3       57.78       32.55      1.08 o 
   4   3   3      180.38      178.10      1.91 o 
   5   3   3        0.37        0.56      0.72 o 
   6   3   3     1717.01     1702.93      7.79 o 
   7   3   3      521.06      519.64      3.47 o 
   8   3   3       31.12       27.35      1.52 o 
   9   3   3       99.07       98.52      2.88 o 
  10   3   3      245.61      258.81      3.94 o 
  11   3   3      258.29      253.64      3.80 o 
  12   3   3      104.16       98.60      3.56 o 
  13   3   3      222.34      220.06      5.26 o 
 -14   4   3       20.49       15.38      3.34 o 
 -13   4   3       35.46       30.96      3.19 o 
 -12   4   3       30.24       25.17      2.69 o 
 -11   4   3       18.49       18.59      2.40 o 
 -10   4   3      160.20      162.67      3.27 o 
  -9   4   3        5.21        5.10      2.01 o 
  -8   4   3     1082.90     1074.58      8.11 o 
  -7   4   3      244.89      219.41      2.35 o 
  -6   4   3     1794.24     1774.63      8.16 o 
  -5   4   3     3331.64     3315.80     10.13 o 
  -4   4   3     1047.67     1089.47      4.93 o 
  -3   4   3       94.32       59.67      1.26 o 
  -2   4   3     2871.08     2936.46     11.84 o 
  -1   4   3     3426.33     3665.16      7.97 o 
   0   4   3       96.41      130.67      1.30 o 
   1   4   3      548.22      525.14      3.00 o 
   2   4   3     3343.12     3776.23     15.61 o 
   3   4   3      568.27      714.77      4.08 o 
   4   4   3      209.44      233.37      2.75 o 
   5   4   3     1613.48     1745.92      9.90 o 
   6   4   3      909.84      943.47      5.22 o 
   7   4   3       71.62       76.59      2.08 o 
   8   4   3       68.91       64.68      2.02 o 
   9   4   3      130.47      125.75      3.04 o 
  10   4   3       70.05       62.42      2.86 o 
  11   4   3       26.31       23.86      2.38 o 
  12   4   3       96.00       98.63      3.27 o 
  13   4   3        2.11        3.27      3.36 o 
 -14   5   3       87.78       93.68      4.43 o 
 -13   5   3      153.57      160.10      4.12 o 
 -12   5   3        7.33        6.26      2.81 o 
 -11   5   3      329.93      342.06      4.82 o 
 -10   5   3       36.11       31.82      2.55 o 
  -9   5   3       77.81       78.81      2.76 o 
  -8   5   3      924.41      924.93      6.28 o 
  -7   5   3       56.35       60.83      1.64 o 
  -6   5   3      857.29      874.35      3.48 o 
  -5   5   3     1210.84     1179.58      4.64 o 
  -4   5   3       60.41       59.93      1.65 o 
  -3   5   3       97.44      116.06      1.40 o 
  -2   5   3      173.46      172.09      1.53 o 
  -1   5   3     2869.68     3364.88     11.33 o 
   0   5   3      402.43      426.50      2.16 o 
   1   5   3        0.62        3.74      0.78 o 
   2   5   3       13.88       26.00      0.94 o 
   3   5   3       67.63       71.47      1.71 o 
   4   5   3       11.91        7.67      1.51 o 
   5   5   3     2043.50     2039.36     13.08 o 
   6   5   3       89.28       74.84      2.35 o 
   7   5   3      598.45      588.91      5.06 o 
   8   5   3       69.76       65.70      2.59 o 
   9   5   3      411.57      419.87      4.69 o 
  10   5   3        1.29        1.07      2.19 o 
  11   5   3      198.27      197.09      3.83 o 
  12   5   3       20.34       17.31      2.88 o 
  13   5   3       25.65       21.55      3.62 o 
 -14   6   3        2.49        1.43      3.50 o 
 -13   6   3        3.44        2.52      3.14 o 
 -12   6   3        0.07       -1.19      3.03 o 
 -11   6   3        2.98        2.99      2.85 o 
 -10   6   3      710.09      743.18      6.30 o 
  -9   6   3       14.64       11.45      2.29 o 
  -8   6   3      580.13      585.62      5.40 o 
  -7   6   3      678.33      682.45      5.38 o 
  -6   6   3     2042.60     1912.42     18.73 o 
  -5   6   3        6.18        8.10      0.91 o 
  -4   6   3       30.95       45.84      1.53 o 
  -3   6   3     1806.16     1925.56      6.18 o 
  -2   6   3     4126.23     4220.81     17.92 o 
  -1   6   3     2234.86     2429.62      7.08 o 
   0   6   3     1009.90      963.86      4.06 o 
   1   6   3     2310.99     2559.93      6.89 o 
   2   6   3      963.42     1097.41      6.54 o 
   3   6   3     1434.20     1462.45      9.67 o 
   4   6   3      119.56      120.11      2.13 o 
   5   6   3      791.46      812.39      4.22 o 
   6   6   3      258.82      243.92      2.62 o 
   7   6   3      284.14      280.99      3.90 o 
   8   6   3       11.29       12.14      2.18 o 
   9   6   3        0.21        0.27      2.43 o 
  10   6   3       78.14       72.65      2.98 o 
  11   6   3       24.57       21.52      2.83 o 
  12   6   3       58.31       60.85      3.43 o 
  13   6   3       25.43       22.06      3.66 o 
 -13   7   3      450.10      470.91      6.71 o 
 -12   7   3        4.01        3.58      3.29 o 
 -11   7   3       98.62      102.44      3.97 o 
 -10   7   3       81.37       84.93      3.55 o 
  -9   7   3       50.08       47.58      3.14 o 
  -8   7   3       29.09       24.41      2.34 o 
  -7   7   3        0.30        1.05      1.79 o 
  -6   7   3       10.74        9.90      1.62 o 
  -5   7   3       13.88       13.10      0.87 o 
  -4   7   3       58.42       48.50      1.32 o 
  -3   7   3       20.81        9.85      0.95 o 
  -2   7   3      711.83      749.42      3.65 o 
  -1   7   3       99.71       91.60      1.55 o 
   0   7   3      756.29      685.06      3.11 o 
   1   7   3      331.48      301.25      2.02 o 
   2   7   3      119.34      137.67      1.86 o 
   3   7   3     1687.92     1807.19      9.39 o 
   4   7   3      142.41      128.25      2.21 o 
   5   7   3       33.33       30.03      0.96 o 
   6   7   3     2501.15     2480.05     12.71 o 
   7   7   3     1529.39     1564.43     11.50 o 
   8   7   3      140.03      134.48      3.37 o 
   9   7   3       95.24      102.05      3.30 o 
  10   7   3        8.29        8.32      2.68 o 
  11   7   3      348.35      353.61      5.44 o 
  12   7   3       23.40       21.34      3.36 o 
  13   7   3        1.70        2.13      3.10 o 
 -13   8   3      178.68      187.32      5.19 o 
 -12   8   3      283.07      290.91      5.68 o 
 -11   8   3       97.17       92.37      4.04 o 
 -10   8   3        0.31        1.70      2.94 o 
  -9   8   3       16.53       15.05      3.03 o 
  -8   8   3      284.39      278.06      4.49 o 
  -7   8   3        0.62        1.08      2.24 o 
  -6   8   3      689.98      661.38      6.74 o 
  -5   8   3      177.23      196.74      2.61 o 
  -4   8   3      782.87      762.97      5.28 o 
  -3   8   3      190.81      199.94      2.60 o 
  -2   8   3      113.00       79.46      1.16 o 
  -1   8   3       18.91       17.63      1.24 o 
   0   8   3     1567.52     1666.24      5.00 o 
   1   8   3       13.41       11.91      1.18 o 
   2   8   3       22.51       19.81      1.21 o 
   3   8   3     1614.88     1638.14      7.72 o 
   4   8   3      737.13      729.19      4.95 o 
   5   8   3      571.46      566.89      3.70 o 
   6   8   3        3.66        2.66      2.12 o 
   7   8   3      257.36      267.93      4.15 o 
   8   8   3      345.22      347.66      4.84 o 
   9   8   3        1.01        1.26      2.58 o 
  10   8   3      226.46      226.58      4.79 o 
  11   8   3       41.62       37.35      3.18 o 
  12   8   3      203.95      202.82      4.72 o 
 -13   9   3       15.93       18.12      3.44 o 
 -12   9   3       34.33       35.75      3.84 o 
 -11   9   3      657.16      692.78      7.79 o 
 -10   9   3      837.01      860.43      8.58 o 
  -9   9   3        9.78        9.01      2.94 o 
  -8   9   3       12.55       12.59      2.54 o 
  -7   9   3      226.35      237.22      3.96 o 
  -6   9   3       51.49       54.19      2.68 o 
  -5   9   3      279.05      256.88      3.00 o 
  -4   9   3      307.50      322.10      3.43 o 
  -3   9   3       99.14       82.71      1.95 o 
  -2   9   3        3.26        3.80      0.64 o 
  -1   9   3      359.38      344.78      2.78 o 
   0   9   3      185.06      213.64      2.00 o 
   1   9   3      463.68      450.92      3.12 o 
   2   9   3        1.75        1.23      1.16 o 
   3   9   3       56.13       62.29      1.57 o 
   4   9   3      362.82      365.61      3.04 o 
   5   9   3      790.45      767.34      5.98 o 
   6   9   3      146.32      143.62      3.36 o 
   7   9   3      161.99      161.68      3.65 o 
   8   9   3        1.55        0.52      2.38 o 
   9   9   3      594.73      605.37      7.03 o 
  10   9   3        0.82        1.31      3.06 o 
  11   9   3        4.67        5.78      2.96 o 
  12   9   3       62.51       60.13      3.64 o 
 -13  10   3      146.69      138.00      4.70 o 
 -12  10   3      551.48      564.46      7.32 o 
 -11  10   3       70.56       71.93      3.84 o 
 -10  10   3       44.98       44.87      3.57 o 
  -9  10   3       20.28       20.10      3.13 o 
  -8  10   3        3.17        3.79      2.66 o 
  -7  10   3      225.41      230.80      4.11 o 
  -6  10   3       70.49       66.32      2.86 o 
  -5  10   3       66.93       76.92      2.74 o 
  -4  10   3      555.50      531.32      4.39 o 
  -3  10   3      135.86      134.14      1.94 o 
  -2  10   3      289.18      252.58      2.75 o 
  -1  10   3     1607.84     1564.06      5.55 o 
   0  10   3      725.51      745.34      4.50 o 
   1  10   3     3355.37     3362.77      9.63 o 
   2  10   3     1936.97     1887.65      9.98 o 
   3  10   3       60.72       54.37      1.62 o 
   4  10   3       93.51       99.59      2.02 o 
   5  10   3      650.66      637.55      5.33 o 
   6  10   3       69.09       74.49      2.94 o 
   7  10   3       26.64       22.45      2.51 o 
   8  10   3       61.05       59.34      3.03 o 
   9  10   3      121.24      122.25      3.76 o 
  10  10   3       27.47       24.85      3.33 o 
  11  10   3      149.78      145.50      4.59 o 
  12  10   3      420.61      422.91      6.52 o 
 -12  11   3      119.18      118.29      4.53 o 
 -11  11   3       36.25       34.03      3.67 o 
 -10  11   3      744.67      756.27     10.46 o 
  -9  11   3      264.80      261.73      4.92 o 
  -8  11   3        5.28        4.08      2.58 o 
  -7  11   3       84.01       82.53      3.13 o 
  -6  11   3      110.63      108.90      3.30 o 
  -5  11   3      153.64      143.67      3.35 o 
  -4  11   3      154.10      138.90      2.75 o 
  -3  11   3      176.43      139.78      2.48 o 
  -2  11   3     2385.78     2277.89      9.88 o 
  -1  11   3      244.70      239.74      2.51 o 
   0  11   3      168.13      171.41      2.32 o 
   1  11   3      980.14      927.69      4.60 o 
   2  11   3     1651.46     1590.90     10.25 o 
   3  11   3     1663.96     1640.41      9.88 o 
   4  11   3     1680.04     1645.27     10.87 o 
   5  11   3      134.93      138.90      3.04 o 
   6  11   3        0.20        0.44      2.05 o 
   7  11   3      869.94      860.04      7.12 o 
   8  11   3      555.53      553.55      6.19 o 
   9  11   3       60.02       62.16      3.34 o 
  10  11   3       41.47       44.29      3.41 o 
  11  11   3      213.48      216.19      5.39 o 
 -12  12   3      225.28      210.18      5.36 o 
 -11  12   3      166.73      156.99      4.86 o 
 -10  12   3       53.33       52.89      3.78 o 
  -9  12   3       93.10       95.75      3.74 o 
  -8  12   3      192.09      198.82      4.33 o 
  -7  12   3      455.86      476.15      5.64 o 
  -6  12   3      584.23      571.14      6.01 o 
  -5  12   3        1.14        1.09      2.26 o 
  -4  12   3      803.90      793.59      5.69 o 
  -3  12   3      490.31      503.56      4.26 o 
  -2  12   3     1076.28      960.61      5.83 o 
  -1  12   3     2627.86     2417.03     11.39 o 
   0  12   3      785.18      767.49      4.45 o 
   1  12   3      179.69      184.99      2.50 o 
   2  12   3        1.53        1.20      1.49 o 
   3  12   3       41.28       43.77      1.91 o 
   4  12   3      128.27      111.87      2.97 o 
   5  12   3       56.15       50.39      2.48 o 
   6  12   3       14.69       13.19      2.18 o 
   7  12   3        2.90        2.93      2.47 o 
   8  12   3       19.21       16.49      2.79 o 
   9  12   3       71.05       65.93      3.49 o 
  10  12   3       39.91       40.27      3.61 o 
  11  12   3       22.21       18.51      3.65 o 
 -11  13   3      150.06      155.06      5.42 o 
 -10  13   3      243.65      244.90      5.52 o 
  -9  13   3       96.49       89.54      3.86 o 
  -8  13   3        1.13        0.50      2.81 o 
  -7  13   3        7.63        6.56      2.63 o 
  -6  13   3       13.43       14.53      2.62 o 
  -5  13   3       27.53       26.68      2.54 o 
  -4  13   3        7.80        6.59      2.19 o 
  -3  13   3      167.78      167.95      2.89 o 
  -2  13   3      128.02      131.65      2.63 o 
  -1  13   3      659.23      609.45      4.55 o 
   0  13   3      228.54      228.88      2.99 o 
   1  13   3      569.35      573.27      5.24 o 
   2  13   3      559.02      548.42      4.04 o 
   3  13   3       27.15       14.58      1.95 o 
   4  13   3     1374.31     1395.33     11.96 o 
   5  13   3      391.49      390.92      4.72 o 
   6  13   3      344.33      348.78      4.64 o 
   7  13   3       20.83       21.21      2.76 o 
   8  13   3       35.42       37.95      3.43 o 
   9  13   3       39.10       36.87      3.59 o 
  10  13   3      163.78      162.92      4.95 o 
 -10  14   3        7.60        8.32      3.72 o 
  -9  14   3      208.55      224.21      5.32 o 
  -8  14   3      111.83      104.81      4.20 o 
  -7  14   3       60.33       58.04      3.53 o 
  -6  14   3        5.53        4.62      2.93 o 
  -5  14   3      293.74      303.36      5.19 o 
  -4  14   3       22.05       20.35      2.39 o 
  -3  14   3       77.41       89.38      2.61 o 
  -2  14   3        3.36        5.06      1.80 o 
  -1  14   3       74.30       85.63      2.36 o 
   0  14   3      444.04      384.67      4.01 o 
   1  14   3      348.25      314.40      3.77 o 
   2  14   3       19.82       15.22      1.78 o 
   3  14   3        7.31        7.60      2.18 o 
   4  14   3        1.26        1.43      2.26 o 
   5  14   3       21.64       18.59      2.43 o 
   6  14   3        1.98        2.29      2.83 o 
   7  14   3      155.48      162.64      4.48 o 
   8  14   3      147.12      146.12      4.54 o 
   9  14   3      272.68      276.46      5.77 o 
  10  14   3       30.09       28.36      3.74 o 
 -10  15   3       29.80       30.75      3.83 o 
  -9  15   3       40.80       41.89      3.77 o 
  -8  15   3       16.57       16.68      3.24 o 
  -7  15   3       40.48       37.48      3.42 o 
  -6  15   3        1.13        1.76      3.12 o 
  -5  15   3       46.24       43.35      3.33 o 
  -4  15   3       34.87       37.00      2.93 o 
  -3  15   3      382.27      388.02      5.20 o 
  -2  15   3      171.55      156.60      3.25 o 
  -1  15   3      588.07      574.78      5.14 o 
   0  15   3       35.22       33.58      2.11 o 
   1  15   3       99.30      103.56      2.68 o 
   2  15   3     1194.26     1230.13      7.30 o 
   3  15   3       87.29       79.28      3.10 o 
   4  15   3     1063.15     1069.09     10.90 o 
   5  15   3       66.88       67.33      3.23 o 
   6  15   3      252.17      261.66      5.19 o 
   7  15   3       93.81       95.30      4.03 o 
   8  15   3      634.99      663.14      8.00 o 
   9  15   3      140.24      145.17      4.81 o 
  -9  16   3       99.69      108.51      4.57 o 
  -8  16   3      138.43      144.96      4.77 o 
  -7  16   3      521.08      537.07      7.21 o 
  -6  16   3        0.04        0.55      3.12 o 
  -5  16   3      141.70      130.64      4.03 o 
  -4  16   3       69.32       64.97      3.36 o 
  -3  16   3     1276.52     1315.24      9.80 o 
  -2  16   3       40.18       37.94      2.67 o 
  -1  16   3      484.97      512.33      4.94 o 
   0  16   3       77.81       79.17      2.62 o 
   1  16   3       31.78       29.63      2.39 o 
   2  16   3      191.12      204.44      4.37 o 
   3  16   3        0.69        1.98      2.65 o 
   4  16   3       16.20       15.97      2.90 o 
   5  16   3       32.01       33.32      3.05 o 
   6  16   3       12.65       14.70      3.22 o 
   7  16   3        0.17       -0.44      3.21 o 
   8  16   3      190.24      199.60      5.26 o 
  -8  17   3       33.87       33.47      3.76 o 
  -7  17   3      116.37      127.16      4.34 o 
  -6  17   3      254.34      257.42      5.30 o 
  -5  17   3       48.70       45.60      3.60 o 
  -4  17   3        9.08        6.69      3.16 o 
  -3  17   3      655.10      670.11      7.11 o 
  -2  17   3       16.83       16.94      2.66 o 
  -1  17   3       29.21       22.94      2.27 o 
   0  17   3      294.83      302.15      4.12 o 
   1  17   3        2.31        1.68      2.43 o 
   2  17   3      275.97      271.30      5.05 o 
   3  17   3      199.36      203.73      4.67 o 
   4  17   3      433.45      415.10      6.13 o 
   5  17   3        1.92        0.53      3.08 o 
   6  17   3      427.07      452.85      7.25 o 
   7  17   3      146.17      151.46      5.16 o 
  -7  18   3      146.31      151.43      4.93 o 
  -6  18   3       15.35       15.95      3.61 o 
  -5  18   3     1038.32     1090.50     10.19 o 
  -4  18   3        9.54        7.58      3.27 o 
  -3  18   3      305.32      331.70      5.90 o 
  -2  18   3       14.41       15.37      2.96 o 
  -1  18   3       31.96       29.37      2.90 o 
   0  18   3        1.43        1.70      2.37 o 
   1  18   3      690.95      706.85      6.94 o 
   2  18   3       29.85       27.25      3.30 o 
   3  18   3      158.91      161.96      4.54 o 
   4  18   3      406.59      425.56      6.48 o 
   5  18   3      218.71      221.02      5.30 o 
   6  18   3       77.13       81.92      4.53 o 
  -5  19   3       31.51       32.19      3.69 o 
  -4  19   3       34.81       30.94      3.59 o 
  -3  19   3        0.49       -0.39      3.14 o 
  -2  19   3      170.67      165.31      4.41 o 
  -1  19   3      714.55      722.36      8.13 o 
   0  19   3      292.16      304.30      5.98 o 
   1  19   3      101.33      105.46      3.84 o 
   2  19   3       33.99       38.96      3.17 o 
   3  19   3       22.26       18.74      3.17 o 
   4  19   3        4.24        0.78      3.30 o 
   5  19   3        1.12        1.33      3.49 o 
  -3  20   3      260.08      262.12      5.80 o 
  -2  20   3      224.39      219.59      5.36 o 
  -1  20   3       30.35       33.57      3.60 o 
   0  20   3      126.25      133.84      4.70 o 
   1  20   3        3.87        1.12      3.14 o 
   2  20   3        8.58        6.34      2.94 o 
   3  20   3      244.87      259.63      6.04 o 
 -14   0   4       25.16       26.51      5.46 o 
 -12   0   4      187.92      197.66      5.87 o 
 -10   0   4      521.48      512.88      5.74 o 
  -8   0   4     3676.56     3928.94     15.98 o 
  -6   0   4      109.56      119.87      2.69 o 
  -4   0   4       63.80       74.14      1.98 o 
  -2   0   4      436.32      413.57      2.53 o 
   0   0   4     4002.47     4045.36     22.17 o 
   2   0   4        1.44       14.84      0.73 o 
   4   0   4      189.14      260.44      2.32 o 
   6   0   4      563.11      631.87      4.76 o 
   8   0   4      495.96      484.55      4.52 o 
  10   0   4      101.74      103.88      3.83 o 
  12   0   4       79.40       73.53      5.66 o 
 -14   1   4      212.67      204.44      5.21 o 
 -13   1   4      640.53      647.74      6.88 o 
 -12   1   4      457.31      450.98      5.42 o 
 -11   1   4      667.17      695.93      5.50 o 
 -10   1   4       13.25       11.51      1.75 o 
  -9   1   4      945.79      951.61      4.95 o 
  -8   1   4        0.29        0.14      1.47 o 
  -7   1   4     1397.30     1377.72      5.34 o 
  -6   1   4      821.66      857.07      4.19 o 
  -5   1   4      619.63      737.18      3.63 o 
  -4   1   4      502.39      488.32      2.72 o 
  -3   1   4        8.37        2.76      0.73 o 
  -2   1   4      875.44      960.77      5.10 o 
  -1   1   4      206.10      222.53      1.39 o 
   0   1   4      272.03      310.10      1.48 o 
   1   1   4     4605.95     5308.88     16.58 o 
   2   1   4     3959.32     4417.14     15.13 o 
   3   1   4      595.49      675.60      2.98 o 
   4   1   4      666.77      661.10      3.09 o 
   5   1   4     1528.59     1514.76      5.34 o 
   6   1   4      449.36      452.77      2.97 o 
   7   1   4      746.22      707.49      4.54 o 
   8   1   4      200.99      201.95      2.41 o 
   9   1   4       74.55       68.93      2.20 o 
  10   1   4      107.62      108.93      3.00 o 
  11   1   4      438.21      445.29      6.07 o 
  12   1   4      173.87      168.92      4.80 o 
  13   1   4      744.13      734.92      8.66 o 
 -14   2   4        4.37        4.20      3.14 o 
 -13   2   4      284.84      274.33      5.07 o 
 -12   2   4      771.96      764.43      6.25 o 
 -11   2   4      217.11      219.60      3.58 o 
 -10   2   4       70.40       78.64      2.32 o 
  -9   2   4      789.70      828.32      4.96 o 
  -8   2   4      924.64      915.60      4.76 o 
  -7   2   4      977.68      983.71      4.89 o 
  -6   2   4      112.05      112.97      1.83 o 
  -5   2   4      150.58      157.21      1.94 o 
  -4   2   4      559.31      533.22      2.95 o 
  -3   2   4       30.90       47.40      1.07 o 
  -2   2   4       37.01       62.17      1.04 o 
  -1   2   4     4819.85     5263.45     21.42 o 
   0   2   4     5707.97     5733.94     23.90 o 
   1   2   4      651.65      818.39      3.36 o 
   2   2   4     1526.44     1541.35      4.98 o 
   3   2   4      664.14      728.54      2.92 o 
   4   2   4       51.77       53.25      3.16 o 
   5   2   4        5.03        6.93      0.84 o 
   6   2   4       26.76       21.25      1.36 o 
   7   2   4        0.25        0.57      1.29 o 
   8   2   4       30.36       35.14      1.66 o 
   9   2   4      188.60      192.56      2.95 o 
  10   2   4        0.07        0.08      1.98 o 
  11   2   4      215.46      211.19      4.34 o 
  12   2   4      309.94      310.54      5.52 o 
  13   2   4       76.23       71.30      4.14 o 
 -14   3   4       30.12       24.64      3.40 o 
 -13   3   4      128.53      135.53      4.24 o 
 -12   3   4       20.89       23.49      2.49 o 
 -11   3   4       85.73       86.00      2.82 o 
 -10   3   4      327.24      340.45      4.18 o 
  -9   3   4      217.87      218.04      2.84 o 
  -8   3   4       57.58       50.18      1.79 o 
  -7   3   4     1929.56     1909.79      9.68 o 
  -6   3   4      262.76      265.28      2.57 o 
  -5   3   4      121.72      124.72      1.93 o 
  -4   3   4     1716.81     1788.69      5.28 o 
  -3   3   4      188.42      187.01      1.95 o 
  -2   3   4      452.66      442.31      2.55 o 
  -1   3   4      399.77      412.89      1.76 o 
   0   3   4        8.34        9.59      0.42 o 
   1   3   4        2.94        4.72      0.45 o 
   2   3   4       30.46       33.76      0.77 o 
   3   3   4      670.93      715.50      3.21 o 
   4   3   4     1564.14     1609.26      7.27 o 
   5   3   4        4.63        9.51      0.57 o 
   6   3   4     1056.22     1054.56      7.38 o 
   7   3   4     1150.95     1142.92      6.42 o 
   8   3   4      811.25      818.85      5.15 o 
   9   3   4      186.49      189.65      3.21 o 
  10   3   4      967.19      979.79      6.84 o 
  11   3   4     1033.30     1041.90      7.63 o 
  12   3   4       51.17       48.98      3.55 o 
  13   3   4      172.82      169.64      4.80 o 
 -14   4   4      242.88      247.33      5.41 o 
 -13   4   4       22.83       21.88      3.11 o 
 -12   4   4        3.49        1.72      2.31 o 
 -11   4   4       34.67       31.67      2.62 o 
 -10   4   4       14.80       13.30      2.19 o 
  -9   4   4      117.92      115.98      2.83 o 
  -8   4   4      198.60      207.86      2.54 o 
  -7   4   4        1.03        3.03      1.29 o 
  -6   4   4      454.88      410.10      3.06 o 
  -5   4   4     1301.33     1287.20      7.52 o 
  -4   4   4      213.84      187.24      2.43 o 
  -3   4   4      142.16      183.59      1.99 o 
  -2   4   4     1092.87     1072.39      3.87 o 
  -1   4   4     1184.34     1402.21      3.90 o 
   0   4   4      237.46      212.63      1.34 o 
   1   4   4      946.08     1013.10      4.71 o 
   2   4   4     2538.30     2674.69     10.87 o 
   3   4   4        0.21        0.47      0.62 o 
   4   4   4     2826.31     2929.42     11.27 o 
   5   4   4      140.28      139.73      2.12 o 
   6   4   4      191.00      189.04      2.82 o 
   7   4   4      279.52      294.87      3.51 o 
   8   4   4       69.22       70.19      2.17 o 
   9   4   4       47.86       45.05      2.40 o 
  10   4   4      289.09      295.89      4.25 o 
  11   4   4      197.82      191.10      4.01 o 
  12   4   4       53.59       46.64      2.97 o 
  13   4   4      188.54      185.79      5.53 o 
 -14   5   4       59.32       58.94      4.14 o 
 -13   5   4       46.04       47.66      3.21 o 
 -12   5   4      162.84      165.67      4.30 o 
 -11   5   4      247.70      248.06      4.36 o 
 -10   5   4       53.94       54.45      2.79 o 
  -9   5   4      465.36      466.35      4.81 o 
  -8   5   4     1587.49     1584.63      9.52 o 
  -7   5   4      120.99      106.66      2.25 o 
  -6   5   4      767.54      733.80      4.42 o 
  -5   5   4      103.95       91.80      2.17 o 
  -4   5   4     2831.83     2994.88     14.61 o 
  -3   5   4      313.62      329.71      2.29 o 
  -2   5   4     2268.15     2386.65      6.06 o 
  -1   5   4     4007.78     4269.48     12.91 o 
   0   5   4       12.56        7.35      0.68 o 
   1   5   4        3.74        2.27      0.85 o 
   2   5   4     1355.52     1391.29      4.61 o 
   3   5   4     2041.10     2244.34      9.88 o 
   4   5   4      304.37      322.01      2.68 o 
   5   5   4        2.35        4.16      1.69 o 
   6   5   4      954.71      940.70      5.92 o 
   7   5   4        8.30       11.04      1.89 o 
   8   5   4      489.81      486.34      4.89 o 
   9   5   4       24.86       26.60      2.39 o 
  10   5   4      222.98      225.56      4.29 o 
  11   5   4        0.12       -0.63      2.48 o 
  12   5   4       46.26       46.72      3.36 o 
  13   5   4        3.66        3.73      3.74 o 
 -14   6   4       48.68       54.37      4.02 o 
 -13   6   4        1.91        1.74      3.13 o 
 -12   6   4        5.00        4.99      3.02 o 
 -11   6   4        0.02        0.82      2.90 o 
 -10   6   4      428.10      436.55      5.27 o 
  -9   6   4        3.03        1.50      2.25 o 
  -8   6   4        2.49        3.16      2.21 o 
  -7   6   4      319.93      335.29      3.29 o 
  -6   6   4     2073.58     2109.67      7.04 o 
  -5   6   4     1418.04     1425.40      9.03 o 
  -4   6   4     2560.81     2561.95      8.18 o 
  -3   6   4      342.75      325.53      2.74 o 
  -2   6   4      965.40     1041.41      4.81 o 
  -1   6   4     1741.28     1842.39      5.16 o 
   0   6   4     5116.52     5218.20     15.28 o 
   1   6   4      870.11      904.70      4.52 o 
   2   6   4      698.03      824.27      4.02 o 
   3   6   4      577.28      509.90      3.55 o 
   4   6   4       15.88       20.56      1.51 o 
   5   6   4      952.96      920.16      6.01 o 
   6   6   4        4.90        3.87      1.90 o 
   7   6   4       83.00       85.23      2.69 o 
   8   6   4      112.68      109.29      3.16 o 
   9   6   4       69.27       67.18      2.89 o 
  10   6   4       28.39       26.54      2.71 o 
  11   6   4      121.12      119.68      3.75 o 
  12   6   4       67.22       64.90      3.37 o 
  13   6   4       59.60       57.01      4.45 o 
 -13   7   4       40.53       39.52      3.64 o 
 -12   7   4       77.33       79.85      3.95 o 
 -11   7   4        2.00        0.93      2.94 o 
 -10   7   4       73.51       71.99      3.54 o 
  -9   7   4       72.28       74.37      3.39 o 
  -8   7   4      572.46      559.55      5.37 o 
  -7   7   4       90.98       85.34      2.41 o 
  -6   7   4      864.07      900.39      5.34 o 
  -5   7   4       18.29       14.36      1.54 o 
  -4   7   4     1294.98     1310.44      5.85 o 
  -3   7   4        0.90        5.30      1.31 o 
  -2   7   4      844.42      890.23      4.89 o 
  -1   7   4        3.95        1.86      1.02 o 
   0   7   4       13.27        6.79      1.09 o 
   1   7   4       50.54       42.87      1.18 o 
   2   7   4      443.64      421.43      3.66 o 
   3   7   4     1334.62     1375.22      6.02 o 
   4   7   4      638.36      675.81      4.41 o 
   5   7   4       59.68       51.22      1.70 o 
   6   7   4      449.84      459.69      3.85 o 
   7   7   4       41.75       40.38      2.51 o 
   8   7   4      381.90      379.36      4.65 o 
   9   7   4       18.67       19.93      2.50 o 
  10   7   4      350.42      361.00      4.99 o 
  11   7   4      218.36      217.30      4.52 o 
  12   7   4      209.47      216.02      5.05 o 
 -13   8   4      256.58      257.65      5.49 o 
 -12   8   4       51.29       46.78      3.54 o 
 -11   8   4        9.19       11.17      3.03 o 
 -10   8   4        0.26        0.98      2.80 o 
  -9   8   4       12.02        9.56      2.85 o 
  -8   8   4       67.56       74.01      3.14 o 
  -7   8   4      103.74       97.77      2.98 o 
  -6   8   4       61.28       56.36      1.92 o 
  -5   8   4       42.19       26.78      1.39 o 
  -4   8   4      113.53      113.82      1.97 o 
  -3   8   4      998.45      973.31      5.63 o 
  -2   8   4       19.84       24.48      1.01 o 
  -1   8   4     1304.78     1274.15      4.92 o 
   0   8   4     1462.59     1466.11      5.55 o 
   1   8   4     3385.68     3387.96      8.67 o 
   2   8   4        2.51        3.90      1.16 o 
   3   8   4     1102.66     1021.59      5.16 o 
   4   8   4      106.68      105.01      2.21 o 
   5   8   4     3068.86     3027.58     15.85 o 
   6   8   4        6.55        5.94      1.75 o 
   7   8   4     1500.43     1515.91     13.09 o 
   8   8   4     1105.47     1133.30      8.05 o 
   9   8   4        5.71        6.52      2.57 o 
  10   8   4     1572.29     1584.71     10.89 o 
  11   8   4        4.49        3.11      2.79 o 
  12   8   4       59.78       54.89      3.94 o 
 -13   9   4      190.28      189.08      5.03 o 
 -12   9   4        4.00        2.74      3.20 o 
 -11   9   4       58.99       61.63      3.64 o 
 -10   9   4      183.63      181.73      4.64 o 
  -9   9   4      169.35      174.81      4.24 o 
  -8   9   4       38.60       43.09      2.83 o 
  -7   9   4       66.79       73.95      2.93 o 
  -6   9   4      555.00      572.77      5.50 o 
  -5   9   4      406.56      405.73      4.47 o 
  -4   9   4       80.95       86.89      2.54 o 
  -3   9   4      251.66      259.10      2.49 o 
  -2   9   4     1859.94     1909.51      6.89 o 
  -1   9   4      104.15      102.21      1.99 o 
   0   9   4      238.79      223.05      2.59 o 
   1   9   4       24.49       26.89      1.43 o 
   2   9   4       52.71       52.25      1.36 o 
   3   9   4      107.62       92.88      1.66 o 
   4   9   4     1256.73     1197.79      7.86 o 
   5   9   4      226.23      248.88      2.95 o 
   6   9   4      373.44      362.04      4.18 o 
   7   9   4       75.95       70.45      3.00 o 
   8   9   4       85.78       76.51      3.23 o 
   9   9   4       11.56        8.72      2.51 o 
  10   9   4      200.77      192.85      4.22 o 
  11   9   4        0.54        1.33      2.83 o 
  12   9   4      146.03      152.29      5.09 o 
 -12  10   4        0.38        1.68      3.31 o 
 -11  10   4       61.29       67.71      3.72 o 
 -10  10   4        0.54        1.27      3.08 o 
  -9  10   4      115.54      113.61      3.93 o 
  -8  10   4       62.25       63.17      3.14 o 
  -7  10   4      226.07      218.92      4.01 o 
  -6  10   4       58.05       54.29      2.74 o 
  -5  10   4       13.16       10.80      1.78 o 
  -4  10   4     1167.00     1141.21      6.99 o 
  -3  10   4      418.57      430.92      3.98 o 
  -2  10   4     3111.98     3102.50     12.94 o 
  -1  10   4     5775.12     5638.94     19.62 o 
   0  10   4      393.45      360.55      3.25 o 
   1  10   4     1886.00     1924.39      6.74 o 
   2  10   4     2412.22     2324.54      7.54 o 
   3  10   4      110.97      110.29      1.95 o 
   4  10   4       56.42       45.30      1.72 o 
   5  10   4      620.59      607.29      5.32 o 
   6  10   4       21.37       20.80      2.12 o 
   7  10   4      511.91      477.97      5.66 o 
   8  10   4       69.51       59.02      3.04 o 
   9  10   4       71.24       62.48      3.23 o 
  10  10   4      202.50      198.81      4.58 o 
  11  10   4      111.94      110.66      4.28 o 
 -12  11   4      193.61      194.69      5.13 o 
 -11  11   4       82.59       88.08      4.24 o 
 -10  11   4       37.65       33.81      3.52 o 
  -9  11   4       96.22       92.58      3.86 o 
  -8  11   4       70.04       66.73      3.22 o 
  -7  11   4      677.96      682.33      6.42 o 
  -6  11   4       28.49       31.56      2.73 o 
  -5  11   4      315.74      290.97      4.29 o 
  -4  11   4       84.23       79.12      2.47 o 
  -3  11   4       44.43       45.40      1.98 o 
  -2  11   4       30.61       23.74      1.66 o 
  -1  11   4      237.20      216.70      2.75 o 
   0  11   4      396.56      379.63      3.37 o 
   1  11   4      136.92      111.34      2.15 o 
   2  11   4        0.69        3.81      1.32 o 
   3  11   4      116.60      102.00      2.41 o 
   4  11   4       43.19       39.89      2.00 o 
   5  11   4      271.08      259.08      3.87 o 
   6  11   4      198.21      198.19      4.07 o 
   7  11   4        0.32        1.22      2.45 o 
   8  11   4       72.46       73.75      3.30 o 
   9  11   4      154.66      151.15      4.13 o 
  10  11   4       37.55       35.11      3.28 o 
  11  11   4       45.61       46.93      3.76 o 
 -12  12   4       59.54       60.73      3.99 o 
 -11  12   4      144.95      153.01      4.92 o 
 -10  12   4      158.62      153.71      4.68 o 
  -9  12   4       40.54       37.79      3.26 o 
  -8  12   4        3.01        2.96      2.73 o 
  -7  12   4      559.15      568.44      6.10 o 
  -6  12   4        0.10        0.42      2.43 o 
  -5  12   4      220.89      192.00      3.83 o 
  -4  12   4     2788.01     2668.65     10.27 o 
  -3  12   4      416.70      394.35      3.94 o 
  -2  12   4       19.44       26.30      1.87 o 
  -1  12   4       52.92       78.94      2.15 o 
   0  12   4      141.34      163.36      2.35 o 
   1  12   4      166.50      155.28      2.51 o 
   2  12   4     1067.59     1029.16      5.70 o 
   3  12   4      242.50      239.52      3.15 o 
   4  12   4      419.34      400.29      4.68 o 
   5  12   4       88.16       88.93      2.84 o 
   6  12   4        3.92        5.06      2.47 o 
   7  12   4        2.87        3.29      2.53 o 
   8  12   4      677.24      692.19      7.05 o 
   9  12   4       78.20       79.47      3.67 o 
  10  12   4       32.30       31.76      3.37 o 
  11  12   4        7.91        7.17      3.45 o 
 -11  13   4        0.14       -1.15      3.38 o 
 -10  13   4       32.98       32.16      3.62 o 
  -9  13   4      293.35      302.62      5.43 o 
  -8  13   4      204.97      203.72      4.50 o 
  -7  13   4        0.78        2.21      2.78 o 
  -6  13   4        7.93        8.91      2.66 o 
  -5  13   4      622.25      622.86      6.18 o 
  -4  13   4      631.85      582.18      5.72 o 
  -3  13   4      114.67      121.30      2.70 o 
  -2  13   4        0.93        2.71      1.79 o 
  -1  13   4        6.08        7.72      1.67 o 
   0  13   4       17.90        9.49      1.56 o 
   1  13   4        1.97        2.13      1.70 o 
   2  13   4      253.64      267.02      3.59 o 
   3  13   4       22.19       20.83      1.94 o 
   4  13   4       87.98       77.40      2.87 o 
   5  13   4       20.14       17.13      2.35 o 
   6  13   4      142.73      143.06      3.78 o 
   7  13   4       42.73       38.18      3.03 o 
   8  13   4      380.25      394.17      5.81 o 
   9  13   4      105.83      116.71      4.32 o 
  10  13   4      137.11      132.39      4.49 o 
 -10  14   4       18.65       15.43      3.75 o 
  -9  14   4       62.87       65.79      4.02 o 
  -8  14   4       32.14       29.78      3.10 o 
  -7  14   4       17.78       15.68      2.94 o 
  -6  14   4       14.42       13.12      2.68 o 
  -5  14   4        0.12        0.71      2.41 o 
  -4  14   4      343.20      348.42      4.78 o 
  -3  14   4       23.36       10.04      1.99 o 
  -2  14   4      996.97      962.92      6.14 o 
  -1  14   4       46.41       51.26      2.12 o 
   0  14   4      124.13      101.15      2.51 o 
   1  14   4        0.81        1.01      1.90 o 
   2  14   4      668.81      687.97      5.13 o 
   3  14   4        1.37       -0.17      2.08 o 
   4  14   4       48.42       40.84      2.54 o 
   5  14   4       15.46       14.53      2.61 o 
   6  14   4       17.91       17.49      2.86 o 
   7  14   4       51.56       49.38      3.53 o 
   8  14   4      538.30      561.53      7.28 o 
   9  14   4       83.23       84.66      4.22 o 
 -10  15   4       22.58       18.08      3.80 o 
  -9  15   4       62.05       67.08      3.94 o 
  -8  15   4       10.39        8.36      3.21 o 
  -7  15   4      306.73      307.61      5.87 o 
  -6  15   4      292.56      291.56      5.51 o 
  -5  15   4      144.07      151.43      4.23 o 
  -4  15   4      229.73      228.27      4.61 o 
  -3  15   4      350.39      350.98      4.99 o 
  -2  15   4      146.69      150.41      3.06 o 
  -1  15   4       59.69       61.02      2.46 o 
   0  15   4        4.47        3.68      1.85 o 
   1  15   4       66.30       64.52      2.58 o 
   2  15   4       14.15       11.29      2.16 o 
   3  15   4       25.70       24.95      2.37 o 
   4  15   4      236.19      234.04      4.08 o 
   5  15   4      329.62      337.49      5.25 o 
   6  15   4       55.72       62.66      3.63 o 
   7  15   4      231.71      228.83      5.21 o 
   8  15   4       12.45       10.91      3.33 o 
   9  15   4       21.18       21.24      3.59 o 
  -9  16   4       51.73       51.17      4.00 o 
  -8  16   4        9.18        8.51      3.35 o 
  -7  16   4       27.40       24.26      3.48 o 
  -6  16   4      255.29      273.33      5.56 o 
  -5  16   4        0.07       -0.52      2.93 o 
  -4  16   4      198.54      215.96      4.54 o 
  -3  16   4       15.87       15.94      2.89 o 
  -2  16   4       22.95       23.38      2.50 o 
  -1  16   4      219.08      235.17      3.78 o 
   0  16   4        4.56        6.74      2.04 o 
   1  16   4       23.69       19.53      2.18 o 
   2  16   4       84.06       74.33      3.33 o 
   3  16   4       23.13       24.18      2.89 o 
   4  16   4      127.14      133.28      4.32 o 
   5  16   4      157.02      155.85      4.17 o 
   6  16   4      330.81      327.37      5.91 o 
   7  16   4       16.90       16.96      3.36 o 
   8  16   4       19.42       16.08      3.52 o 
  -8  17   4       17.76       16.83      3.55 o 
  -7  17   4      103.35      105.73      4.56 o 
  -6  17   4      194.63      196.43      4.87 o 
  -5  17   4      469.35      471.98      6.92 o 
  -4  17   4      341.26      335.22      5.84 o 
  -3  17   4        4.24        1.56      2.82 o 
  -2  17   4       11.59       11.67      2.81 o 
  -1  17   4        8.12        8.43      2.12 o 
   0  17   4        7.49        5.72      2.26 o 
   1  17   4        4.90        6.09      2.45 o 
   2  17   4       82.29       88.23      3.61 o 
   3  17   4      362.86      385.65      6.03 o 
   4  17   4      132.19      134.00      4.50 o 
   5  17   4      223.46      240.67      5.31 o 
   6  17   4        0.86        0.33      3.44 o 
   7  17   4       82.69       74.23      4.42 o 
  -7  18   4        0.03        0.95      3.42 o 
  -6  18   4        2.25        2.47      3.40 o 
  -5  18   4       35.38       38.42      3.60 o 
  -4  18   4       34.81       27.10      3.38 o 
  -3  18   4      200.37      194.42      4.62 o 
  -2  18   4      380.88      380.34      5.72 o 
  -1  18   4       58.39       56.40      3.28 o 
   0  18   4      357.53      369.99      5.51 o 
   1  18   4     1350.11     1406.57      9.46 o 
   2  18   4       29.58       28.55      2.94 o 
   3  18   4      138.47      140.16      4.64 o 
   4  18   4       23.91       22.48      3.34 o 
   5  18   4        5.11        5.39      3.53 o 
   6  18   4      216.87      224.32      5.90 o 
  -5  19   4      462.27      480.73      7.91 o 
  -4  19   4        5.92        3.36      3.23 o 
  -3  19   4      608.08      632.10      7.83 o 
  -2  19   4      311.43      318.77      5.85 o 
  -1  19   4       41.41       37.47      3.36 o 
   0  19   4      126.48      123.74      4.10 o 
   1  19   4        0.14        0.73      2.89 o 
   2  19   4       98.06       97.73      4.02 o 
   3  19   4       42.88       44.07      3.80 o 
   4  19   4        1.11        0.63      3.27 o 
  -3  20   4      108.16      110.01      4.70 o 
  -2  20   4        8.09        5.94      3.31 o 
  -1  20   4        0.08       -0.77      3.53 o 
   0  20   4      337.17      366.48      7.05 o 
   1  20   4      130.16      127.11      4.90 o 
   2  20   4        4.79        4.59      3.72 o 
 -13   0   5     1198.24     1234.67     13.51 o 
 -11   0   5      854.96      861.76      7.82 o 
  -9   0   5      489.48      484.73      5.38 o 
  -7   0   5     1432.19     1382.30      7.93 o 
  -5   0   5       66.45       65.06      2.05 o 
  -3   0   5      236.67      232.37      2.41 o 
  -1   0   5      765.95      811.38      4.94 o 
   1   0   5      204.59      155.65      1.89 o 
   3   0   5     1915.63     2343.11     10.01 o 
   5   0   5      523.78      513.35      3.68 o 
   7   0   5      273.73      261.57      4.05 o 
   9   0   5      228.58      232.71      4.20 o 
  11   0   5      917.80      934.86     13.45 o 
  13   0   5       87.82       87.16      6.77 o 
 -14   1   5        1.41        1.59      3.27 o 
 -13   1   5      110.81      105.79      3.90 o 
 -12   1   5       77.98       76.98      3.32 o 
 -11   1   5       63.49       60.65      2.73 o 
 -10   1   5       12.14       14.91      1.78 o 
  -9   1   5      306.79      315.30      3.31 o 
  -8   1   5      719.84      745.12      4.40 o 
  -7   1   5       34.90       29.62      1.53 o 
  -6   1   5      153.75      143.92      1.98 o 
  -5   1   5      138.43      153.38      1.92 o 
  -4   1   5      113.36      124.06      1.59 o 
  -3   1   5        3.97        3.05      0.94 o 
  -2   1   5      346.33      457.39      2.75 o 
  -1   1   5     3230.51     3671.65     19.80 o 
   0   1   5     4411.03     4627.65     22.16 o 
   1   1   5     1156.51     1218.24      5.79 o 
   2   1   5      615.97      730.20      3.54 o 
   3   1   5      204.09      214.73      1.55 o 
   4   1   5      674.73      705.08      3.32 o 
   5   1   5      476.22      511.01      3.09 o 
   6   1   5       84.82       92.85      1.71 o 
   7   1   5      121.27      127.15      2.07 o 
   8   1   5       67.81       62.26      1.79 o 
   9   1   5      243.36      239.83      3.37 o 
  10   1   5      480.28      473.84      6.41 o 
  11   1   5      171.71      163.76      4.60 o 
  12   1   5       83.24       84.13      4.33 o 
  13   1   5       60.86       61.25      4.14 o 
 -14   2   5       13.29        9.52      3.18 o 
 -13   2   5      109.53      116.54      3.72 o 
 -12   2   5      702.16      714.83      6.15 o 
 -11   2   5      648.08      655.82      5.61 o 
 -10   2   5      776.68      776.44      5.06 o 
  -9   2   5      441.02      441.03      3.86 o 
  -8   2   5      392.39      377.83      3.43 o 
  -7   2   5      518.58      491.83      3.68 o 
  -6   2   5        0.86        1.10      1.26 o 
  -5   2   5      120.98      114.99      1.80 o 
  -4   2   5     2574.44     2539.47      6.22 o 
  -3   2   5       23.90       38.90      1.03 o 
  -2   2   5      299.41      331.17      2.40 o 
  -1   2   5      739.46      823.95      3.72 o 
   0   2   5      320.38      351.35      2.17 o 
   1   2   5        4.66        1.38      0.67 o 
   2   2   5      413.86      392.28      2.35 o 
   3   2   5      113.78      141.88      1.54 o 
   4   2   5       12.50       25.14      1.09 o 
   5   2   5     2078.19     2112.47     16.88 o 
   6   2   5     1236.47     1264.24      5.07 o 
   7   2   5      232.37      214.04      2.55 o 
   8   2   5      577.63      576.84      4.51 o 
   9   2   5     1074.33     1098.01      8.17 o 
  10   2   5       12.62       12.11      2.26 o 
  11   2   5      924.58      946.35      7.95 o 
  12   2   5       36.87       33.73      3.45 o 
  13   2   5      342.48      338.34      6.72 o 
 -14   3   5       53.41       48.59      3.85 o 
 -13   3   5       70.63       65.72      3.64 o 
 -12   3   5      204.71      199.99      3.84 o 
 -11   3   5       89.33       83.60      2.87 o 
 -10   3   5      352.45      374.02      4.40 o 
  -9   3   5        8.95        7.12      1.61 o 
  -8   3   5       44.40       44.48      1.80 o 
  -7   3   5      654.25      687.46      4.62 o 
  -6   3   5      875.18      828.15      4.33 o 
  -5   3   5       63.98       57.67      1.61 o 
  -4   3   5      202.61      220.33      2.19 o 
  -3   3   5        0.84        0.87      0.87 o 
  -2   3   5     3031.38     3199.93      9.08 o 
  -1   3   5      500.87      489.09      2.71 o 
   0   3   5      116.80      113.45      1.08 o 
   1   3   5     1830.85     2065.44      6.00 o 
   2   3   5      365.42      435.08      1.84 o 
   3   3   5     1198.29     1357.08      4.52 o 
   4   3   5       68.69       53.70      1.06 o 
   5   3   5      199.22      200.40      2.15 o 
   6   3   5      859.47      872.01      5.70 o 
   7   3   5      802.30      817.81      5.18 o 
   8   3   5     1272.44     1303.95      9.65 o 
   9   3   5        3.01        2.30      1.89 o 
  10   3   5       64.33       62.70      2.83 o 
  11   3   5       77.08       78.71      3.39 o 
  12   3   5      798.56      793.53      8.61 o 
  13   3   5      163.86      159.18      5.27 o 
 -14   4   5       27.63       27.47      3.50 o 
 -13   4   5      150.71      146.12      4.34 o 
 -12   4   5       12.86       11.63      2.41 o 
 -11   4   5        3.33        2.17      2.33 o 
 -10   4   5      327.61      328.79      4.26 o 
  -9   4   5       33.19       32.26      1.94 o 
  -8   4   5       21.57       21.49      1.57 o 
  -7   4   5      385.40      393.98      3.34 o 
  -6   4   5      357.94      384.25      3.24 o 
  -5   4   5      208.86      209.77      2.62 o 
  -4   4   5      580.04      568.30      3.77 o 
  -3   4   5      805.30      866.54      4.01 o 
  -2   4   5       53.61       57.42      1.32 o 
  -1   4   5     1452.46     1536.32      5.25 o 
   0   4   5     1319.47     1516.47      3.19 o 
   1   4   5     3724.47     4088.66     13.71 o 
   2   4   5      102.71       92.22      1.00 o 
   3   4   5        0.28        0.86      0.61 o 
   4   4   5     2298.55     2358.56      8.09 o 
   5   4   5      489.18      476.24      3.71 o 
   6   4   5     1029.66     1015.99      6.10 o 
   7   4   5      711.61      714.41      5.53 o 
   8   4   5      179.13      175.16      2.79 o 
   9   4   5      311.73      311.00      3.91 o 
  10   4   5        2.40        3.39      2.22 o 
  11   4   5       53.02       48.31      2.91 o 
  12   4   5      327.26      316.04      5.86 o 
  13   4   5      198.02      198.09      6.74 o 
 -14   5   5        2.93        1.91      3.67 o 
 -13   5   5      100.88       99.45      3.68 o 
 -12   5   5      260.39      262.34      4.94 o 
 -11   5   5      231.21      231.15      4.25 o 
 -10   5   5       24.25       19.90      2.56 o 
  -9   5   5       20.07       19.46      2.31 o 
  -8   5   5       66.07       64.41      2.19 o 
  -7   5   5      941.03      985.09      5.42 o 
  -6   5   5     1072.55     1056.52      6.99 o 
  -5   5   5     1642.00     1585.86      7.21 o 
  -4   5   5     2296.01     2367.47      7.26 o 
  -3   5   5       77.12       58.10      1.51 o 
  -2   5   5     1360.36     1433.64      6.40 o 
  -1   5   5       18.87       13.39      0.83 o 
   0   5   5     5502.74     6005.70     12.95 o 
   1   5   5       10.93        6.05      0.79 o 
   2   5   5       52.27       35.30      1.01 o 
   3   5   5       14.09       13.56      0.92 o 
   4   5   5     1217.61     1194.34     12.22 o 
   5   5   5        0.58        0.92      1.72 o 
   6   5   5      131.50      128.94      2.56 o 
   7   5   5        2.32        3.11      1.75 o 
   8   5   5       57.28       59.05      2.52 o 
   9   5   5      132.71      134.87      3.13 o 
  10   5   5      104.51      101.04      3.28 o 
  11   5   5       10.60        9.71      2.70 o 
  12   5   5        1.19       -0.22      2.93 o 
 -14   6   5       58.43       65.83      4.26 o 
 -13   6   5       72.86       66.98      3.55 o 
 -12   6   5      247.10      262.88      5.27 o 
 -11   6   5       24.75       26.55      3.13 o 
 -10   6   5      767.98      778.23      6.74 o 
  -9   6   5      241.08      246.18      3.90 o 
  -8   6   5       26.40       23.05      2.24 o 
  -7   6   5      555.95      554.24      4.34 o 
  -6   6   5       23.64       24.02      1.92 o 
  -5   6   5      223.64      248.37      3.09 o 
  -4   6   5        6.77        8.20      1.06 o 
  -3   6   5      184.31      199.99      1.87 o 
  -2   6   5        2.57        3.55      1.08 o 
  -1   6   5      272.29      356.35      2.24 o 
   0   6   5       20.64       52.41      1.12 o 
   1   6   5       16.46       35.72      1.24 o 
   2   6   5      729.51      692.75      3.10 o 
   3   6   5      908.03      902.93      4.49 o 
   4   6   5      271.82      265.06      2.89 o 
   5   6   5      740.43      762.09      6.52 o 
   6   6   5      672.23      643.37      5.48 o 
   7   6   5      136.85      128.06      2.77 o 
   8   6   5      990.25      991.75      6.91 o 
   9   6   5       78.04       75.52      2.92 o 
  10   6   5      122.64      129.90      3.55 o 
  11   6   5      190.14      188.07      4.54 o 
  12   6   5       30.64       29.53      3.70 o 
 -13   7   5        0.00       -2.06      3.12 o 
 -12   7   5        0.09        1.86      3.06 o 
 -11   7   5      191.45      199.20      4.55 o 
 -10   7   5       17.06       16.87      2.79 o 
  -9   7   5      338.10      346.57      5.05 o 
  -8   7   5       15.75       12.16      2.14 o 
  -7   7   5     2355.53     2351.87      9.47 o 
  -6   7   5      491.51      492.77      4.22 o 
  -5   7   5     1164.58     1105.36      5.87 o 
  -4   7   5       75.33       90.30      1.47 o 
  -3   7   5     1729.70     1684.27      6.44 o 
  -2   7   5      740.30      788.60      4.01 o 
  -1   7   5     4248.57     4234.96     16.02 o 
   0   7   5      391.06      397.75      2.50 o 
   1   7   5      139.46      138.30      1.96 o 
   2   7   5      216.74      184.55      2.05 o 
   3   7   5        0.13        0.65      1.22 o 
   4   7   5      887.67      818.65      5.77 o 
   5   7   5      473.93      483.59      4.08 o 
   6   7   5        2.94        2.16      1.98 o 
   7   7   5      300.12      299.46      4.25 o 
   8   7   5      155.06      157.50      3.28 o 
   9   7   5       35.36       36.85      2.64 o 
  10   7   5        0.14       -0.80      2.48 o 
  11   7   5        2.00        2.25      3.11 o 
  12   7   5       16.14       17.44      3.31 o 
 -13   8   5       13.07       13.25      3.30 o 
 -12   8   5      241.16      240.14      5.16 o 
 -11   8   5       34.96       30.77      3.14 o 
 -10   8   5       65.49       63.78      3.36 o 
  -9   8   5       11.92       12.08      2.84 o 
  -8   8   5      618.72      632.95      6.27 o 
  -7   8   5       25.83       24.84      2.02 o 
  -6   8   5        9.89       10.52      1.69 o 
  -5   8   5      181.88      176.04      2.71 o 
  -4   8   5       49.98       42.35      1.91 o 
  -3   8   5     2215.58     2199.03      9.49 o 
  -2   8   5      348.63      324.56      2.96 o 
  -1   8   5       78.16       74.73      1.71 o 
   0   8   5      741.02      689.84      3.75 o 
   1   8   5        0.31       -0.08      0.97 o 
   2   8   5     1602.50     1532.46     10.80 o 
   3   8   5      258.54      262.39      2.77 o 
   4   8   5     2048.22     2038.92      9.68 o 
   5   8   5     2273.51     2263.07     11.56 o 
   6   8   5       71.01       61.46      2.66 o 
   7   8   5     1479.29     1452.60      8.70 o 
   8   8   5        0.11       -0.41      2.27 o 
   9   8   5      181.20      177.77      3.94 o 
  10   8   5      265.99      260.29      4.68 o 
  11   8   5      166.01      166.70      4.83 o 
  12   8   5        1.69        1.91      3.29 o 
 -13   9   5        1.95        4.45      3.36 o 
 -12   9   5        0.07        0.13      3.20 o 
 -11   9   5        1.88        2.23      3.05 o 
 -10   9   5       33.53       32.16      3.20 o 
  -9   9   5      241.01      245.47      4.77 o 
  -8   9   5       78.93       81.45      3.30 o 
  -7   9   5      370.21      355.86      4.67 o 
  -6   9   5       42.59       43.33      2.63 o 
  -5   9   5     3350.28     3360.00     15.86 o 
  -4   9   5        0.96        0.63      1.60 o 
  -3   9   5      655.17      627.43      4.66 o 
  -2   9   5        0.39        0.43      1.41 o 
  -1   9   5     2800.70     2803.41      8.45 o 
   0   9   5      522.83      439.90      3.29 o 
   1   9   5     2349.54     2269.74     13.28 o 
   2   9   5     1806.79     1866.78      8.24 o 
   3   9   5      571.50      562.10      4.41 o 
   4   9   5      239.25      241.57      3.24 o 
   5   9   5        2.24        0.86      1.45 o 
   6   9   5      373.44      347.65      4.62 o 
   7   9   5       10.94        8.96      2.47 o 
   8   9   5       60.07       60.37      3.08 o 
   9   9   5       58.78       54.90      2.87 o 
  10   9   5       47.55       51.66      3.30 o 
  11   9   5       12.30       13.26      3.41 o 
 -12  10   5      268.92      273.91      5.57 o 
 -11  10   5        7.76        9.68      3.18 o 
 -10  10   5        5.62        5.93      3.18 o 
  -9  10   5      287.91      304.49      5.24 o 
  -8  10   5      155.72      157.86      3.89 o 
  -7  10   5      206.74      195.44      3.92 o 
  -6  10   5       31.01       30.62      2.63 o 
  -5  10   5      157.34      162.04      3.03 o 
  -4  10   5     1606.18     1553.76      7.60 o 
  -3  10   5      559.89      544.20      4.76 o 
  -2  10   5      534.04      503.89      4.04 o 
  -1  10   5      550.03      490.43      3.90 o 
   0  10   5        2.00        3.50      1.37 o 
   1  10   5      451.54      398.36      3.58 o 
   2  10   5      355.38      357.18      3.33 o 
   3  10   5      359.53      338.54      3.42 o 
   4  10   5      941.90      899.57      8.12 o 
   5  10   5      291.21      265.58      4.15 o 
   6  10   5       51.37       57.78      2.85 o 
   7  10   5      754.94      743.75      6.86 o 
   8  10   5       40.91       36.23      2.92 o 
   9  10   5        7.91        5.76      2.61 o 
  10  10   5      196.59      188.32      4.53 o 
  11  10   5       66.83       68.01      4.13 o 
 -12  11   5       48.74       48.29      3.85 o 
 -11  11   5       24.95       24.59      3.47 o 
 -10  11   5      712.39      721.95      7.96 o 
  -9  11   5        4.62        4.08      3.06 o 
  -8  11   5       89.71       85.43      3.47 o 
  -7  11   5      507.79      499.57      5.67 o 
  -6  11   5       67.74       69.37      2.99 o 
  -5  11   5        2.67        2.19      2.23 o 
  -4  11   5      388.87      378.99      4.49 o 
  -3  11   5        1.08        1.62      1.89 o 
  -2  11   5       68.11       84.91      2.18 o 
  -1  11   5      431.74      399.84      3.77 o 
   0  11   5     1432.61     1352.77      5.96 o 
   1  11   5      524.66      510.09      4.18 o 
   2  11   5      259.81      268.27      3.04 o 
   3  11   5        0.32        0.34      1.57 o 
   4  11   5      146.38      122.86      2.54 o 
   5  11   5      452.12      422.21      5.21 o 
   6  11   5       22.42       19.87      2.57 o 
   7  11   5       65.12       61.11      3.11 o 
   8  11   5       14.39       17.66      2.68 o 
   9  11   5      134.53      135.22      3.81 o 
  10  11   5       48.56       48.23      3.37 o 
  11  11   5       60.00       59.31      4.21 o 
 -11  12   5      147.58      152.33      4.88 o 
 -10  12   5      269.91      281.47      5.60 o 
  -9  12   5      210.11      216.30      4.95 o 
  -8  12   5      288.64      301.17      5.02 o 
  -7  12   5      412.56      408.32      5.60 o 
  -6  12   5       67.87       57.70      3.03 o 
  -5  12   5      719.48      752.15      6.54 o 
  -4  12   5      129.69      113.20      2.86 o 
  -3  12   5       64.69       56.34      2.32 o 
  -2  12   5      190.78      199.99      2.98 o 
  -1  12   5      115.31      102.60      2.38 o 
   0  12   5      289.67      283.73      3.06 o 
   1  12   5      126.75      105.99      2.35 o 
   2  12   5        5.42        2.90      1.62 o 
   3  12   5       25.83       29.75      1.93 o 
   4  12   5        1.94        1.06      1.91 o 
   5  12   5      727.74      733.65      6.36 o 
   6  12   5        4.14        4.09      2.56 o 
   7  12   5        3.18        4.25      2.63 o 
   8  12   5       13.16       11.64      2.74 o 
   9  12   5       95.77       91.51      3.73 o 
  10  12   5       27.24       24.46      3.21 o 
 -11  13   5       66.89       67.01      4.12 o 
 -10  13   5       20.69       14.90      3.30 o 
  -9  13   5        0.02       -1.83      3.16 o 
  -8  13   5      418.40      421.09      5.90 o 
  -7  13   5      288.86      275.88      4.93 o 
  -6  13   5      301.45      310.04      4.91 o 
  -5  13   5       14.83       15.28      2.53 o 
  -4  13   5      504.83      516.82      5.49 o 
  -3  13   5        1.22        0.90      1.94 o 
  -2  13   5      324.77      327.47      3.87 o 
  -1  13   5       20.47       20.01      1.79 o 
   0  13   5      528.48      544.90      4.20 o 
   1  13   5       57.50       51.28      2.26 o 
   2  13   5      966.74      932.85      6.48 o 
   3  13   5       27.65       23.92      2.13 o 
   4  13   5       64.30       72.21      2.68 o 
   5  13   5      121.14      124.15      3.32 o 
   6  13   5        0.86       -0.05      2.56 o 
   7  13   5      157.65      159.62      4.14 o 
   8  13   5       23.67       22.47      2.97 o 
   9  13   5        0.24        1.90      2.87 o 
  10  13   5       46.11       45.34      3.86 o 
 -10  14   5       74.22       72.41      4.42 o 
  -9  14   5       46.04       46.65      3.53 o 
  -8  14   5       38.09       39.94      3.25 o 
  -7  14   5        0.88       -0.24      2.85 o 
  -6  14   5        1.61       -0.57      2.67 o 
  -5  14   5        7.25        5.38      2.50 o 
  -4  14   5       38.55       38.75      2.64 o 
  -3  14   5        2.36        9.06      2.21 o 
  -2  14   5       35.88       30.34      2.07 o 
  -1  14   5       98.81      103.41      2.49 o 
   0  14   5      165.03      164.71      2.92 o 
   1  14   5        0.31        0.48      1.91 o 
   2  14   5       66.11       64.76      2.33 o 
   3  14   5      239.26      242.02      3.95 o 
   4  14   5        0.29        0.15      2.23 o 
   5  14   5     1006.21     1042.39      7.72 o 
   6  14   5      326.84      348.93      5.34 o 
   7  14   5      361.15      365.61      5.63 o 
   8  14   5        4.45        3.37      3.12 o 
   9  14   5      326.14      330.07      6.21 o 
 -10  15   5       87.39       85.47      4.55 o 
  -9  15   5       21.02       21.60      3.55 o 
  -8  15   5       92.41       89.79      3.98 o 
  -7  15   5      133.73      135.90      4.54 o 
  -6  15   5      301.33      289.69      5.47 o 
  -5  15   5        2.27        1.61      2.91 o 
  -4  15   5      284.89      284.28      5.01 o 
  -3  15   5      217.37      202.61      4.09 o 
  -2  15   5       76.42       77.35      2.57 o 
  -1  15   5        8.69        8.62      2.00 o 
   0  15   5      387.22      392.59      4.33 o 
   1  15   5       75.58       77.04      2.73 o 
   2  15   5      154.04      153.37      3.64 o 
   3  15   5       99.66      104.05      3.36 o 
   4  15   5       46.45       44.56      2.81 o 
   5  15   5       27.87       22.59      2.89 o 
   6  15   5      122.87      121.09      4.18 o 
   7  15   5        3.95        3.05      3.09 o 
   8  15   5      221.99      240.28      5.48 o 
  -9  16   5        2.74        1.33      3.45 o 
  -8  16   5       55.62       52.58      3.76 o 
  -7  16   5       70.60       68.72      4.05 o 
  -6  16   5      287.52      300.77      5.81 o 
  -5  16   5      384.65      388.99      6.08 o 
  -4  16   5       54.33       59.21      3.21 o 
  -3  16   5      159.21      153.91      4.16 o 
  -2  16   5       58.88       57.20      2.91 o 
  -1  16   5       59.13       69.55      2.69 o 
   0  16   5      221.25      221.77      3.96 o 
   1  16   5        5.28        4.56      2.21 o 
   2  16   5       98.52       96.06      3.13 o 
   3  16   5      547.39      545.35      7.03 o 
   4  16   5        7.40       10.09      2.95 o 
   5  16   5      119.23      113.04      4.46 o 
   6  16   5      470.59      494.63      6.97 o 
   7  16   5      161.87      157.16      4.77 o 
  -8  17   5      119.78      123.48      4.62 o 
  -7  17   5       97.68       95.35      4.36 o 
  -6  17   5       46.01       44.56      3.65 o 
  -5  17   5      139.31      133.45      4.47 o 
  -4  17   5       51.08       47.55      3.50 o 
  -3  17   5        5.68        4.95      2.89 o 
  -2  17   5      461.24      486.06      6.35 o 
  -1  17   5      119.89      119.49      3.34 o 
   0  17   5        5.47        3.93      2.36 o 
   1  17   5       10.62        9.61      2.52 o 
   2  17   5        9.77        4.68      2.87 o 
   3  17   5        8.63        8.17      3.16 o 
   4  17   5       78.03       85.15      3.81 o 
   5  17   5       45.22       42.42      3.79 o 
   6  17   5      161.10      166.83      5.23 o 
  -6  18   5        9.22        7.27      3.32 o 
  -5  18   5        2.19        3.99      3.24 o 
  -4  18   5        0.05       -0.96      3.01 o 
  -3  18   5      154.46      161.37      4.53 o 
  -2  18   5     1036.64     1085.43      9.42 o 
  -1  18   5      156.81      162.60      4.33 o 
   0  18   5       83.73       86.43      3.66 o 
   1  18   5        0.04        0.35      2.94 o 
   2  18   5        0.81        0.19      3.20 o 
   3  18   5      773.50      824.66      9.00 o 
   4  18   5      414.22      419.37      6.98 o 
   5  18   5       52.97       49.16      4.05 o 
  -5  19   5      411.92      422.84      6.98 o 
  -4  19   5      146.87      146.86      4.75 o 
  -3  19   5      450.35      440.45      7.11 o 
  -2  19   5        0.08        1.87      3.14 o 
  -1  19   5      155.96      155.55      5.57 o 
   0  19   5      307.96      325.12      6.09 o 
   1  19   5      192.91      198.11      5.07 o 
   2  19   5       40.59       36.50      3.64 o 
   3  19   5        0.03       -1.28      3.39 o 
  -2  20   5      134.42      137.36      5.94 o 
  -1  20   5        1.57        1.89      4.01 o 
   0  20   5      522.87      528.71      8.67 o 
 -14   0   6      401.78      379.19      8.54 o 
 -12   0   6      311.20      328.31      7.00 o 
 -10   0   6      493.21      503.34      5.89 o 
  -8   0   6     1450.54     1477.24      8.52 o 
  -6   0   6       57.65       51.84      2.16 o 
  -4   0   6      672.04      725.42      4.85 o 
  -2   0   6     1567.59     1796.73     13.55 o 
   0   0   6     2682.57     3469.13     26.48 o 
   2   0   6      266.88      338.34      2.31 o 
   4   0   6       47.98       59.05      2.02 o 
   6   0   6      856.81      856.17      6.06 o 
   8   0   6     1380.86     1356.98     10.21 o 
  10   0   6      375.32      386.30      7.30 o 
  12   0   6      353.70      368.32     11.28 o 
 -14   1   6       51.17       38.37      3.56 o 
 -13   1   6      292.05      287.39      5.11 o 
 -12   1   6       89.04       80.78      3.29 o 
 -11   1   6     1213.06     1216.03      6.98 o 
 -10   1   6        2.89        2.22      1.75 o 
  -9   1   6      536.27      514.03      4.09 o 
  -8   1   6        1.37        0.56      1.62 o 
  -7   1   6      235.38      218.61      2.53 o 
  -6   1   6       51.49       60.03      1.54 o 
  -5   1   6      123.43      142.76      1.85 o 
  -4   1   6      682.95      692.33      3.57 o 
  -3   1   6      709.16      709.99      3.37 o 
  -2   1   6      632.01      685.32      3.44 o 
  -1   1   6     1125.78     1069.01      7.04 o 
   0   1   6      181.76      215.79      2.87 o 
   1   1   6     2593.10     2686.18      8.49 o 
   2   1   6      462.76      549.64      3.51 o 
   3   1   6     2085.79     2091.32      6.94 o 
   4   1   6        1.63        1.22      0.89 o 
   5   1   6     1817.54     1796.32      6.77 o 
   6   1   6       58.67       60.92      1.53 o 
   7   1   6       41.45       38.97      1.49 o 
   8   1   6      164.03      158.25      2.80 o 
   9   1   6       82.36       85.02      2.72 o 
  10   1   6       13.45       12.77      2.50 o 
  11   1   6        0.66       -0.17      2.82 o 
  12   1   6       33.27       29.14      4.34 o 
  13   1   6       15.77       14.43      4.17 o 
 -14   2   6       58.62       57.97      3.97 o 
 -13   2   6      218.82      215.36      4.68 o 
 -12   2   6      269.52      287.43      4.33 o 
 -11   2   6       36.75       34.07      2.53 o 
 -10   2   6      141.73      143.68      2.78 o 
  -9   2   6       51.66       50.66      2.04 o 
  -8   2   6      836.81      805.16      4.89 o 
  -7   2   6      662.81      635.22      3.99 o 
  -6   2   6      688.79      688.22      4.01 o 
  -5   2   6       35.34       31.38      1.37 o 
  -4   2   6        4.62       10.76      1.11 o 
  -3   2   6       33.64       22.25      1.20 o 
  -2   2   6     2559.18     2620.38     14.06 o 
  -1   2   6      419.80      478.20      2.24 o 
   0   2   6      689.08      737.35      3.48 o 
   1   2   6      863.19     1013.46      4.70 o 
   2   2   6      950.01     1097.01      3.77 o 
   3   2   6     1012.17     1128.41      3.99 o 
   4   2   6      285.53      302.96      2.26 o 
   5   2   6      226.71      229.26      2.29 o 
   6   2   6     1436.75     1431.44      7.32 o 
   7   2   6       52.29       48.79      1.83 o 
   8   2   6      706.65      709.86      5.36 o 
   9   2   6      345.73      358.26      4.00 o 
  10   2   6      355.30      357.89      4.77 o 
  11   2   6      247.03      249.18      5.18 o 
  12   2   6      425.26      420.52      8.57 o 
 -14   3   6      339.39      345.89      6.37 o 
 -13   3   6        0.57       -2.89      2.89 o 
 -12   3   6      244.30      245.59      4.17 o 
 -11   3   6       18.48       17.89      2.43 o 
 -10   3   6       19.89       20.38      2.21 o 
  -9   3   6       78.47       76.04      2.18 o 
  -8   3   6       55.97       54.24      1.90 o 
  -7   3   6      120.54      135.25      2.24 o 
  -6   3   6       37.42       38.92      1.62 o 
  -5   3   6     1353.11     1364.67      5.22 o 
  -4   3   6      151.78      141.11      2.01 o 
  -3   3   6       10.09        9.63      0.84 o 
  -2   3   6      750.31      805.96      4.66 o 
  -1   3   6     1977.08     2180.14      7.76 o 
   0   3   6      859.56     1042.09      6.56 o 
   1   3   6     1099.82     1076.17      4.88 o 
   2   3   6       68.68       59.56      1.83 o 
   3   3   6     2689.19     2768.42     10.15 o 
   4   3   6       27.97       34.41      1.11 o 
   5   3   6        2.14        4.16      0.92 o 
   6   3   6      248.84      238.47      2.29 o 
   7   3   6        0.05        1.04      1.54 o 
   8   3   6     1660.64     1672.96      8.92 o 
   9   3   6       74.49       68.60      2.59 o 
  10   3   6       59.06       54.84      2.64 o 
  11   3   6        9.28        9.15      2.76 o 
  12   3   6      174.05      160.52      6.09 o 
 -14   4   6        1.91        1.36      3.31 o 
 -13   4   6      193.48      199.46      4.48 o 
 -12   4   6       69.62       73.10      3.14 o 
 -11   4   6       10.19        8.88      2.33 o 
 -10   4   6      178.33      184.70      3.50 o 
  -9   4   6      223.82      235.03      3.20 o 
  -8   4   6      330.90      315.84      3.17 o 
  -7   4   6      419.69      399.59      3.40 o 
  -6   4   6     1237.30     1233.07      6.42 o 
  -5   4   6      112.33       96.52      2.14 o 
  -4   4   6       95.79      104.43      2.08 o 
  -3   4   6      480.98      532.60      3.48 o 
  -2   4   6       10.45        7.62      1.03 o 
  -1   4   6      534.34      576.79      2.73 o 
   0   4   6      167.29      187.64      1.70 o 
   1   4   6     1815.63     1967.95      5.09 o 
   2   4   6       14.76       18.52      0.56 o 
   3   4   6      222.74      225.28      2.12 o 
   4   4   6        3.07        3.16      0.51 o 
   5   4   6      711.29      720.50      4.46 o 
   6   4   6      837.71      829.07      5.20 o 
   7   4   6        6.54        5.32      1.70 o 
   8   4   6      147.45      152.47      2.96 o 
   9   4   6      988.30      986.66      7.09 o 
  10   4   6      263.93      262.23      4.55 o 
  11   4   6      379.97      375.22      6.53 o 
  12   4   6      106.58      104.75      5.50 o 
 -14   5   6       26.51       29.53      3.65 o 
 -13   5   6      153.66      146.83      4.17 o 
 -12   5   6      189.30      186.88      4.17 o 
 -11   5   6        1.15       -0.10      2.43 o 
 -10   5   6        2.44        4.86      2.28 o 
  -9   5   6       14.36       16.19      2.23 o 
  -8   5   6       51.89       49.96      2.09 o 
  -7   5   6      664.77      686.13      4.92 o 
  -6   5   6       19.42       27.09      1.95 o 
  -5   5   6      531.92      512.75      4.10 o 
  -4   5   6       19.31       16.63      1.53 o 
  -3   5   6      425.96      449.67      3.19 o 
  -2   5   6       65.93       53.16      1.37 o 
  -1   5   6      676.06      625.77      3.00 o 
   0   5   6     1669.32     1647.21      6.05 o 
   1   5   6      361.37      354.69      2.91 o 
   2   5   6      251.14      246.11      1.68 o 
   3   5   6      129.44      122.88      1.59 o 
   4   5   6      854.02      825.73      4.24 o 
   5   5   6      909.29      904.34      5.32 o 
   6   5   6     2528.43     2513.70     12.84 o 
   7   5   6      196.83      189.36      3.32 o 
   8   5   6      107.65      101.96      2.72 o 
   9   5   6       56.17       55.20      2.69 o 
  10   5   6      680.97      680.66      6.87 o 
  11   5   6       39.67       37.35      3.63 o 
  12   5   6        3.11        3.18      3.30 o 
 -13   6   6      294.85      305.08      5.36 o 
 -12   6   6        1.47        0.51      2.96 o 
 -11   6   6       39.67       39.78      3.11 o 
 -10   6   6      173.52      171.67      3.71 o 
  -9   6   6       61.11       56.68      2.63 o 
  -8   6   6      714.24      724.95      5.87 o 
  -7   6   6      947.39      958.18      5.76 o 
  -6   6   6      289.99      265.98      3.28 o 
  -5   6   6      251.90      245.27      3.09 o 
  -4   6   6        8.69       11.91      1.50 o 
  -3   6   6     2890.65     3082.29     11.94 o 
  -2   6   6     1104.62     1064.21      4.02 o 
  -1   6   6      268.29      281.28      2.20 o 
   0   6   6     1332.00     1366.34      6.33 o 
   1   6   6       62.62       67.64      1.21 o 
   2   6   6      317.94      327.61      2.70 o 
   3   6   6       29.47       28.37      1.17 o 
   4   6   6      115.91      107.47      2.11 o 
   5   6   6      823.69      807.40      5.11 o 
   6   6   6       35.53       32.53      1.97 o 
   7   6   6      226.78      234.82      3.38 o 
   8   6   6      228.80      224.72      3.77 o 
   9   6   6       43.53       46.35      2.88 o 
  10   6   6       20.21       16.70      3.01 o 
  11   6   6      277.40      275.62      5.70 o 
  12   6   6       63.20       65.04      3.92 o 
 -13   7   6        3.95        5.06      3.06 o 
 -12   7   6        4.15        1.05      2.97 o 
 -11   7   6       21.26       23.86      3.06 o 
 -10   7   6      452.76      459.39      5.81 o 
  -9   7   6       49.92       49.48      3.06 o 
  -8   7   6        2.83        2.67      2.12 o 
  -7   7   6       16.24       17.53      2.07 o 
  -6   7   6      832.52      817.45      5.53 o 
  -5   7   6      543.72      543.98      4.19 o 
  -4   7   6     1604.46     1527.16      9.43 o 
  -3   7   6      513.79      518.26      3.58 o 
  -2   7   6      605.34      607.72      3.78 o 
  -1   7   6       52.32       37.21      1.11 o 
   0   7   6       39.49       43.53      1.18 o 
   1   7   6      637.78      582.97      3.31 o 
   2   7   6     3304.93     3389.29     13.27 o 
   3   7   6      223.57      212.67      2.47 o 
   4   7   6       49.93       55.18      2.04 o 
   5   7   6      252.10      252.63      3.38 o 
   6   7   6      383.55      368.95      4.56 o 
   7   7   6       84.04       84.42      2.59 o 
   8   7   6      604.19      596.80      5.39 o 
   9   7   6       22.17       20.05      2.60 o 
  10   7   6        5.08        4.16      2.86 o 
  11   7   6        9.31       10.81      3.05 o 
  12   7   6        9.60        9.02      3.43 o 
 -13   8   6       50.42       49.90      3.71 o 
 -12   8   6        8.59        8.36      3.13 o 
 -11   8   6      412.58      428.44      6.02 o 
 -10   8   6       52.87       51.29      3.20 o 
  -9   8   6      321.43      325.85      5.13 o 
  -8   8   6        7.19        6.85      2.57 o 
  -7   8   6      313.57      311.54      3.98 o 
  -6   8   6      702.77      699.51      5.33 o 
  -5   8   6      177.74      179.58      2.74 o 
  -4   8   6       72.78       74.33      2.13 o 
  -3   8   6      311.53      322.83      3.21 o 
  -2   8   6      322.51      318.91      3.29 o 
  -1   8   6      154.87      185.68      2.37 o 
   0   8   6      109.39      121.84      1.88 o 
   1   8   6      265.32      271.32      2.79 o 
   2   8   6     2714.00     2658.04     12.79 o 
   3   8   6      537.33      556.10      3.83 o 
   4   8   6      800.94      719.82      5.08 o 
   5   8   6      277.39      255.55      3.39 o 
   6   8   6       10.74        9.46      2.20 o 
   7   8   6      616.74      642.24      6.07 o 
   8   8   6      492.28      487.09      5.11 o 
   9   8   6       10.81       10.56      2.54 o 
  10   8   6        1.38        0.73      3.04 o 
  11   8   6      311.84      326.38      5.78 o 
 -13   9   6        0.01        3.08      3.28 o 
 -12   9   6        0.10       -0.66      3.11 o 
 -11   9   6       58.94       62.45      3.57 o 
 -10   9   6        4.28        2.69      3.03 o 
  -9   9   6       42.61       38.97      3.15 o 
  -8   9   6      506.82      499.78      5.89 o 
  -7   9   6      189.71      200.30      3.74 o 
  -6   9   6        4.76        2.08      2.07 o 
  -5   9   6      138.40      139.69      2.89 o 
  -4   9   6      631.49      604.64      4.63 o 
  -3   9   6     1161.31     1058.57      6.49 o 
  -2   9   6      386.60      378.20      3.60 o 
  -1   9   6     1099.61     1101.14      5.52 o 
   0   9   6     1972.70     1947.58      9.63 o 
   1   9   6     1004.62     1014.23      5.29 o 
   2   9   6      293.96      218.39      2.54 o 
   3   9   6     1259.10     1131.14      6.42 o 
   4   9   6     1209.62     1169.98      9.17 o 
   5   9   6       64.15       62.07      2.41 o 
   6   9   6       79.07       76.82      2.90 o 
   7   9   6       48.32       47.62      2.79 o 
   8   9   6      123.82      113.45      3.36 o 
   9   9   6       66.89       72.55      3.39 o 
  10   9   6       16.41       14.53      3.15 o 
  11   9   6       68.46       65.05      3.77 o 
 -12  10   6      215.53      227.92      5.24 o 
 -11  10   6       68.53       69.86      3.80 o 
 -10  10   6        2.28        1.85      3.08 o 
  -9  10   6      295.08      297.58      5.27 o 
  -8  10   6       13.72       14.21      2.52 o 
  -7  10   6        0.91        1.64      2.19 o 
  -6  10   6     1011.19     1029.81      6.91 o 
  -5  10   6        6.04        3.56      1.86 o 
  -4  10   6      207.02      232.64      3.62 o 
  -3  10   6     1259.84     1255.61      8.16 o 
  -2  10   6      405.85      367.66      3.74 o 
  -1  10   6      224.09      233.23      2.90 o 
   0  10   6       28.80       34.58      1.57 o 
   1  10   6      322.91      295.53      3.03 o 
   2  10   6      623.03      582.66      4.19 o 
   3  10   6       95.83       92.33      2.19 o 
   4  10   6      660.32      646.02      5.38 o 
   5  10   6      125.57       96.97      3.08 o 
   6  10   6        8.65       10.27      2.43 o 
   7  10   6      462.21      449.96      5.65 o 
   8  10   6      105.36      108.18      3.60 o 
   9  10   6      154.57      165.44      4.33 o 
  10  10   6      101.84      112.05      4.19 o 
  11  10   6       60.14       62.41      4.14 o 
 -12  11   6       62.49       62.34      3.97 o 
 -11  11   6      224.56      226.16      5.10 o 
 -10  11   6       35.30       38.12      3.63 o 
  -9  11   6        0.08        0.58      2.95 o 
  -8  11   6      377.66      394.85      5.69 o 
  -7  11   6       74.70       71.72      3.28 o 
  -6  11   6        4.17        3.94      2.46 o 
  -5  11   6       22.76       26.16      2.45 o 
  -4  11   6        4.92        9.55      2.15 o 
  -3  11   6     1674.13     1601.38     12.94 o 
  -2  11   6      941.15      880.29      5.72 o 
  -1  11   6      219.24      213.74      2.96 o 
   0  11   6        3.51        9.70      1.44 o 
   1  11   6      738.93      681.13      4.58 o 
   2  11   6     1303.45     1218.23      8.70 o 
   3  11   6      586.56      575.77      4.57 o 
   4  11   6       13.70       13.88      1.90 o 
   5  11   6        2.76        1.44      2.33 o 
   6  11   6        3.95        2.29      2.44 o 
   7  11   6       45.65       47.99      3.07 o 
   8  11   6        8.82        7.15      2.76 o 
   9  11   6       77.17       72.57      3.48 o 
  10  11   6        8.69        6.93      3.14 o 
 -11  12   6      363.51      377.72      6.59 o 
 -10  12   6        7.43        5.51      3.36 o 
  -9  12   6        4.86        2.69      3.18 o 
  -8  12   6      594.98      610.70      6.70 o 
  -7  12   6      621.52      627.02      6.75 o 
  -6  12   6     1184.99     1180.09      8.47 o 
  -5  12   6      602.74      604.15      6.01 o 
  -4  12   6      355.49      355.19      4.83 o 
  -3  12   6        7.63       10.41      2.11 o 
  -2  12   6       72.50       82.76      2.46 o 
  -1  12   6      501.48      476.08      4.28 o 
   0  12   6      447.11      437.18      3.82 o 
   1  12   6       67.55       73.28      2.09 o 
   2  12   6       27.10       27.20      1.90 o 
   3  12   6      363.71      359.94      3.82 o 
   4  12   6        2.20        1.53      2.20 o 
   5  12   6       77.42       85.52      3.28 o 
   6  12   6       15.85       13.30      2.59 o 
   7  12   6       67.41       70.05      3.36 o 
   8  12   6      169.02      174.48      4.30 o 
   9  12   6       45.81       40.32      3.29 o 
  10  12   6      162.91      169.93      4.90 o 
 -11  13   6       13.93       13.19      3.55 o 
 -10  13   6      335.86      332.70      6.09 o 
  -9  13   6       50.75       45.69      3.52 o 
  -8  13   6       24.01       23.21      3.04 o 
  -7  13   6        9.76        8.28      2.84 o 
  -6  13   6        6.90        6.16      2.59 o 
  -5  13   6        0.76       -0.40      2.39 o 
  -4  13   6        2.11        2.17      2.23 o 
  -3  13   6      399.22      404.42      4.73 o 
  -2  13   6       19.38       15.31      1.94 o 
  -1  13   6      298.63      284.27      3.40 o 
   0  13   6      524.43      521.66      4.48 o 
   1  13   6      200.98      215.42      3.24 o 
   2  13   6       72.12       63.78      2.49 o 
   3  13   6      117.83      100.92      3.27 o 
   4  13   6       17.03       21.94      2.40 o 
   5  13   6       10.19        8.46      2.63 o 
   6  13   6      145.46      150.57      4.12 o 
   7  13   6      116.05      113.93      3.71 o 
   8  13   6       50.44       53.20      3.30 o 
   9  13   6        0.98       -0.93      2.96 o 
 -10  14   6       56.70       57.53      3.92 o 
  -9  14   6        7.89        5.63      3.17 o 
  -8  14   6       75.75       75.83      3.64 o 
  -7  14   6        2.84        4.20      2.80 o 
  -6  14   6      488.15      521.53      6.26 o 
  -5  14   6        0.27        0.81      2.48 o 
  -4  14   6      431.45      420.28      5.26 o 
  -3  14   6       61.40       57.38      2.74 o 
  -2  14   6      285.89      298.61      3.82 o 
  -1  14   6       23.93       20.69      1.91 o 
   0  14   6      105.39      106.97      2.68 o 
   1  14   6       56.86       57.11      2.41 o 
   2  14   6      286.14      293.57      4.03 o 
   3  14   6       48.90       54.20      2.84 o 
   4  14   6      471.86      485.41      6.08 o 
   5  14   6        5.60        5.99      2.58 o 
   6  14   6      219.14      218.80      4.58 o 
   7  14   6       18.97       20.89      2.96 o 
   8  14   6       26.47       22.74      3.18 o 
  -9  15   6        0.69        1.37      3.53 o 
  -8  15   6       18.44       18.27      3.33 o 
  -7  15   6        6.85        5.52      3.20 o 
  -6  15   6      116.87      111.82      4.04 o 
  -5  15   6        2.79        2.46      2.57 o 
  -4  15   6       46.97       49.42      3.08 o 
  -3  15   6      344.77      346.91      5.16 o 
  -2  15   6      125.41      125.82      3.05 o 
  -1  15   6      203.76      204.26      3.46 o 
   0  15   6      255.02      265.61      4.30 o 
   1  15   6        9.71       10.13      2.23 o 
   2  15   6        2.63        1.65      2.48 o 
   3  15   6      559.61      558.35      6.17 o 
   4  15   6      128.62      119.31      3.71 o 
   5  15   6        5.52        7.65      2.81 o 
   6  15   6       18.93       18.49      3.21 o 
   7  15   6      159.98      170.78      4.74 o 
   8  15   6      119.05      119.90      4.53 o 
  -8  16   6      535.69      554.08      7.53 o 
  -7  16   6        6.99        6.39      3.19 o 
  -6  16   6      613.63      634.24      7.73 o 
  -5  16   6        0.18        0.49      2.85 o 
  -4  16   6      871.71      920.84      8.41 o 
  -3  16   6      535.29      557.60      6.65 o 
  -2  16   6      265.16      267.91      4.29 o 
  -1  16   6        0.17        1.02      2.15 o 
   0  16   6        6.74        6.17      2.55 o 
   1  16   6       47.95       54.51      3.12 o 
   2  16   6       10.14        9.99      2.87 o 
   3  16   6      756.77      796.43      7.47 o 
   4  16   6        4.78        5.19      3.18 o 
   5  16   6       68.54       72.14      3.98 o 
   6  16   6      239.45      253.56      5.45 o 
   7  16   6       14.50       14.69      3.44 o 
  -7  17   6       40.47       40.75      3.70 o 
  -6  17   6      203.56      195.19      5.06 o 
  -5  17   6      373.63      408.39      6.52 o 
  -4  17   6       47.67       46.91      3.40 o 
  -3  17   6      168.16      159.85      4.35 o 
  -2  17   6        0.11       -0.18      2.84 o 
  -1  17   6       33.78       31.34      2.81 o 
   0  17   6       37.26       38.29      3.13 o 
   1  17   6      782.39      839.50      9.69 o 
   2  17   6      229.47      220.80      5.14 o 
   3  17   6       66.94       63.43      3.82 o 
   4  17   6        8.50        7.24      3.30 o 
   5  17   6      467.30      477.74      7.37 o 
   6  17   6      104.92       99.97      4.53 o 
  -6  18   6        2.09        4.35      3.33 o 
  -5  18   6       79.76       87.19      4.08 o 
  -4  18   6      525.87      540.14      7.75 o 
  -3  18   6       14.47       14.16      3.26 o 
  -2  18   6      229.22      234.10      6.18 o 
  -1  18   6      115.43      109.77      4.72 o 
   0  18   6      240.93      250.66      5.05 o 
   1  18   6       13.82       13.52      3.51 o 
   2  18   6        1.98        4.73      3.19 o 
   3  18   6       34.19       33.81      3.78 o 
   4  18   6      335.18      349.27      6.56 o 
  -4  19   6       64.96       62.75      4.47 o 
  -3  19   6      234.66      226.70      6.59 o 
  -2  19   6       85.91       88.21      4.70 o 
  -1  19   6      194.73      192.09      7.08 o 
   0  19   6        1.90        1.18      3.34 o 
   1  19   6      286.77      301.62      7.68 o 
   2  19   6      126.46      120.23      5.40 o 
 -13   0   7       69.47       64.92      5.06 o 
 -11   0   7      481.63      490.34      6.37 o 
  -9   0   7       19.39       16.12      2.37 o 
  -7   0   7       10.22       11.21      1.96 o 
  -5   0   7     1172.72     1255.37      9.77 o 
  -3   0   7      302.78      367.96      2.82 o 
  -1   0   7     1261.69     1072.95     12.95 o 
   1   0   7     1036.57     1159.38     23.36 o 
   3   0   7      379.80      363.19      3.28 o 
   5   0   7       63.77       72.48      2.43 o 
   7   0   7       19.30       18.77      2.15 o 
   9   0   7       88.33       85.76      3.54 o 
  11   0   7       59.18       59.99      6.08 o 
 -14   1   7     1058.51     1065.09      9.12 o 
 -13   1   7        0.63       -1.06      2.77 o 
 -12   1   7      484.84      486.58      5.61 o 
 -11   1   7       42.35       41.32      2.43 o 
 -10   1   7      275.38      269.59      3.34 o 
  -9   1   7       20.00       21.12      1.78 o 
  -8   1   7     1185.52     1198.73      6.20 o 
  -7   1   7       37.04       34.05      1.62 o 
  -6   1   7       10.53       12.85      1.37 o 
  -5   1   7      439.63      493.66      3.36 o 
  -4   1   7       87.17       81.59      1.58 o 
  -3   1   7      655.60      709.85      4.66 o 
  -2   1   7        8.25       10.39      0.74 o 
  -1   1   7      355.52      407.04      2.63 o 
   0   1   7     3919.01     4050.94     30.79 o 
   1   1   7        5.50       11.12      0.66 o 
   2   1   7      650.17      636.24      4.03 o 
   3   1   7       12.10       14.08      0.81 o 
   4   1   7        2.45        1.22      0.83 o 
   5   1   7      115.08      105.51      1.71 o 
   6   1   7      486.08      493.22      3.55 o 
   7   1   7      199.83      197.86      2.64 o 
   8   1   7       14.57       12.06      1.77 o 
   9   1   7        0.11        0.98      2.01 o 
  10   1   7      161.51      160.12      4.23 o 
  11   1   7       48.90       45.78      4.70 o 
  12   1   7       61.64       57.77      5.76 o 
 -14   2   7       79.80       78.79      3.77 o 
 -13   2   7        3.32        2.17      2.76 o 
 -12   2   7      224.34      222.39      3.92 o 
 -11   2   7       86.10       85.57      2.81 o 
 -10   2   7        4.46        5.43      1.78 o 
  -9   2   7       11.03       11.05      1.73 o 
  -8   2   7        0.94        1.16      1.57 o 
  -7   2   7      223.29      207.16      2.53 o 
  -6   2   7      132.49      123.95      2.13 o 
  -5   2   7     1123.03     1072.45      4.70 o 
  -4   2   7       80.20      109.04      1.74 o 
  -3   2   7      959.10      972.94      6.30 o 
  -2   2   7     2859.18     3007.82     15.20 o 
  -1   2   7      618.16      570.88      3.64 o 
   0   2   7       18.39       39.77      1.30 o 
   1   2   7     1562.16     1579.76     12.57 o 
   2   2   7      161.29      151.02      1.96 o 
   3   2   7       96.19       98.28      1.33 o 
   4   2   7       63.47       64.70      1.27 o 
   5   2   7      308.59      300.01      2.89 o 
   6   2   7     1896.85     1895.15     11.31 o 
   7   2   7      917.66      909.00      7.54 o 
   8   2   7      125.70      120.89      2.77 o 
   9   2   7       62.39       60.43      2.87 o 
  10   2   7      161.52      156.90      4.01 o 
  11   2   7      488.04      484.73      8.47 o 
  12   2   7        6.38        3.61      5.60 o 
 -14   3   7        3.50        3.22      3.45 o 
 -13   3   7        0.66        2.62      2.73 o 
 -12   3   7      286.62      291.56      4.30 o 
 -11   3   7       64.09       65.77      2.77 o 
 -10   3   7        0.97        2.25      2.06 o 
  -9   3   7      212.81      216.27      2.98 o 
  -8   3   7       60.03       53.97      1.90 o 
  -7   3   7       24.64       23.57      1.56 o 
  -6   3   7       11.86        9.25      1.39 o 
  -5   3   7      391.46      369.30      3.07 o 
  -4   3   7        0.16        0.59      1.45 o 
  -3   3   7     2011.17     2127.99      7.39 o 
  -2   3   7      141.50      135.69      1.58 o 
  -1   3   7       36.10       35.81      0.84 o 
   0   3   7     3662.44     3701.34     20.58 o 
   1   3   7       28.70       28.30      0.91 o 
   2   3   7       29.87       30.75      1.25 o 
   3   3   7       41.96       33.05      1.90 o 
   4   3   7        3.25        5.75      0.94 o 
   5   3   7     4100.26     4042.41     19.22 o 
   6   3   7      647.54      681.27      4.43 o 
   7   3   7       31.06       26.59      1.93 o 
   8   3   7       88.77       81.91      2.59 o 
   9   3   7      432.57      427.79      5.09 o 
  10   3   7      428.05      417.77      6.50 o 
  11   3   7        0.11        0.54      3.59 o 
  12   3   7      204.63      194.59      6.94 o 
 -14   4   7      107.53      104.99      4.29 o 
 -13   4   7       23.07       22.30      2.90 o 
 -12   4   7        1.03        0.75      2.47 o 
 -11   4   7       84.38       81.26      3.00 o 
 -10   4   7       11.49       10.87      2.18 o 
  -9   4   7       78.54       84.28      2.27 o 
  -8   4   7       79.26       77.23      2.10 o 
  -7   4   7       94.07       88.59      2.18 o 
  -6   4   7        6.70        8.61      1.62 o 
  -5   4   7        8.53        4.97      1.51 o 
  -4   4   7     1158.63     1162.10      5.83 o 
  -3   4   7      520.58      560.47      4.11 o 
  -2   4   7       11.86        5.79      1.01 o 
  -1   4   7     1922.02     2049.69     12.65 o 
   0   4   7      686.88      708.59      3.75 o 
   1   4   7       61.39       79.92      1.67 o 
   2   4   7      154.03      172.06      2.45 o 
   3   4   7       10.98        9.14      0.57 o 
   4   4   7      789.89      778.89      4.04 o 
   5   4   7      958.33      978.23      4.78 o 
   6   4   7      463.15      450.98      3.79 o 
   7   4   7       27.70       26.62      1.81 o 
   8   4   7      277.80      269.57      4.25 o 
   9   4   7       87.85       88.88      3.32 o 
  10   4   7        7.42        7.92      2.87 o 
  11   4   7       40.19       36.29      3.75 o 
  12   4   7        1.22        3.93      4.45 o 
 -13   5   7      113.24      110.02      3.79 o 
 -12   5   7        5.89        5.20      2.87 o 
 -11   5   7       23.63       24.14      2.60 o 
 -10   5   7       39.18       38.60      2.53 o 
  -9   5   7      474.36      490.90      4.89 o 
  -8   5   7       95.23       92.12      2.42 o 
  -7   5   7      132.43      133.10      2.83 o 
  -6   5   7       77.38       78.58      2.26 o 
  -5   5   7      112.81      122.49      2.46 o 
  -4   5   7        0.36        0.77      1.42 o 
  -3   5   7      333.11      326.32      2.56 o 
  -2   5   7      741.13      788.55      4.07 o 
  -1   5   7        6.35        7.18      0.69 o 
   0   5   7      215.31      216.22      2.12 o 
   1   5   7      205.67      207.86      2.21 o 
   2   5   7      123.13      118.68      1.78 o 
   3   5   7     3522.74     3451.95     12.56 o 
   4   5   7      462.00      445.87      3.48 o 
   5   5   7      280.30      277.02      3.26 o 
   6   5   7      396.37      419.62      3.58 o 
   7   5   7     1643.30     1606.02      8.28 o 
   8   5   7      114.16      115.49      3.47 o 
   9   5   7      118.43      127.79      3.79 o 
  10   5   7      304.88      318.34      5.39 o 
  11   5   7      277.81      282.00      5.75 o 
  12   5   7      119.68      109.66      5.58 o 
 -13   6   7        8.88        5.70      3.00 o 
 -12   6   7       41.25       41.90      3.29 o 
 -11   6   7      273.19      266.67      4.90 o 
 -10   6   7      161.38      164.02      3.69 o 
  -9   6   7      162.68      150.13      3.39 o 
  -8   6   7       43.32       40.33      2.36 o 
  -7   6   7       88.04       79.94      2.54 o 
  -6   6   7     2734.03     2790.48     10.11 o 
  -5   6   7      405.26      397.23      3.85 o 
  -4   6   7      781.12      747.06      4.71 o 
  -3   6   7      490.77      529.02      3.65 o 
  -2   6   7     1113.20     1122.17      5.48 o 
  -1   6   7      101.71      119.07      1.61 o 
   0   6   7     2091.26     2014.17     11.94 o 
   1   6   7     1381.66     1280.76      7.72 o 
   2   6   7        5.57        3.17      0.70 o 
   3   6   7       33.05       25.02      1.20 o 
   4   6   7      288.37      257.38      3.06 o 
   5   6   7       43.67       39.92      1.84 o 
   6   6   7      203.66      189.58      3.01 o 
   7   6   7      497.34      481.40      4.91 o 
   8   6   7       17.34       16.74      2.62 o 
   9   6   7        0.17       -0.51      2.59 o 
  10   6   7       73.93       67.26      3.50 o 
  11   6   7       24.00       19.56      3.30 o 
 -13   7   7       18.21       11.92      2.97 o 
 -12   7   7        2.65        2.70      3.00 o 
 -11   7   7      141.78      145.45      4.14 o 
 -10   7   7        7.60        5.94      2.68 o 
  -9   7   7       16.72       18.66      2.78 o 
  -8   7   7        0.36        0.31      2.05 o 
  -7   7   7        0.32        0.40      1.88 o 
  -6   7   7       16.37       17.00      1.98 o 
  -5   7   7       12.01       10.15      1.73 o 
  -4   7   7      340.44      339.01      3.29 o 
  -3   7   7     1084.32     1094.16      4.67 o 
  -2   7   7       95.00       84.68      1.60 o 
  -1   7   7     2705.89     2695.63     12.41 o 
   0   7   7       35.93       29.38      1.13 o 
   1   7   7       50.72       69.90      1.43 o 
   2   7   7        5.09        5.18      1.17 o 
   3   7   7      332.92      343.86      3.59 o 
   4   7   7       79.82       73.56      2.55 o 
   5   7   7     2959.83     2937.01     11.99 o 
   6   7   7       21.34       21.82      2.10 o 
   7   7   7      517.48      511.92      5.27 o 
   8   7   7        3.55        5.03      2.28 o 
   9   7   7      401.47      402.41      5.90 o 
  10   7   7       76.02       78.29      3.65 o 
  11   7   7      127.98      133.66      4.36 o 
 -13   8   7       26.63       26.53      3.25 o 
 -12   8   7       57.19       59.42      3.73 o 
 -11   8   7       48.08       48.62      3.43 o 
 -10   8   7        5.85        6.74      2.81 o 
  -9   8   7       11.54        9.47      2.61 o 
  -8   8   7       35.38       31.85      2.64 o 
  -7   8   7      306.65      311.90      3.88 o 
  -6   8   7      596.37      572.03      4.87 o 
  -5   8   7        6.63        5.65      1.63 o 
  -4   8   7      435.42      443.20      4.03 o 
  -3   8   7       22.46       28.94      1.64 o 
  -2   8   7      342.10      335.37      3.38 o 
  -1   8   7     1745.20     1740.47      6.88 o 
   0   8   7     2462.80     2516.69     13.98 o 
   1   8   7     1444.59     1307.03      5.59 o 
   2   8   7     2141.83     2024.54      7.78 o 
   3   8   7      409.12      379.23      3.80 o 
   4   8   7        1.95        5.88      2.02 o 
   5   8   7      530.41      500.12      5.46 o 
   6   8   7       62.91       66.49      2.83 o 
   7   8   7       52.55       47.78      2.53 o 
   8   8   7      140.79      150.54      3.77 o 
   9   8   7       15.51       13.81      2.94 o 
  10   8   7       51.72       55.15      3.54 o 
  11   8   7       58.37       57.36      3.70 o 
 -12   9   7        3.06        2.26      3.03 o 
 -11   9   7        0.08        1.64      2.84 o 
 -10   9   7      284.55      293.15      5.09 o 
  -9   9   7      735.20      768.53      7.08 o 
  -8   9   7      138.65      140.24      3.57 o 
  -7   9   7      304.98      314.14      4.37 o 
  -6   9   7      202.47      187.52      3.46 o 
  -5   9   7      518.37      517.24      4.72 o 
  -4   9   7      417.29      425.44      4.03 o 
  -3   9   7       62.47       52.00      1.85 o 
  -2   9   7      854.77      842.41      5.84 o 
  -1   9   7     2244.39     2059.20      7.81 o 
   0   9   7      294.77      243.66      2.80 o 
   1   9   7      889.15      829.89      4.61 o 
   2   9   7      130.54      115.06      2.04 o 
   3   9   7       46.54       47.53      1.95 o 
   4   9   7       83.46       85.01      2.71 o 
   5   9   7      849.50      827.94      7.26 o 
   6   9   7       10.27        7.45      2.21 o 
   7   9   7      219.46      218.02      3.95 o 
   8   9   7        0.80        0.95      2.52 o 
   9   9   7      499.15      514.90      7.40 o 
  10   9   7      101.91      104.30      4.19 o 
  11   9   7      122.02      127.35      4.38 o 
 -12  10   7       73.99       74.03      4.06 o 
 -11  10   7       18.30       16.37      3.23 o 
 -10  10   7        5.14        5.23      3.11 o 
  -9  10   7      546.13      560.69      6.76 o 
  -8  10   7       19.18       16.35      2.88 o 
  -7  10   7      176.69      189.34      4.07 o 
  -6  10   7     1342.24     1324.06      8.50 o 
  -5  10   7      205.59      201.16      3.71 o 
  -4  10   7      298.78      297.06      3.99 o 
  -3  10   7      342.25      323.54      4.09 o 
  -2  10   7        0.48        0.57      1.59 o 
  -1  10   7      118.66      114.50      2.28 o 
   0  10   7      476.06      504.02      4.74 o 
   1  10   7       22.47       18.52      1.52 o 
   2  10   7      699.01      597.37      4.60 o 
   3  10   7       37.65       50.94      2.12 o 
   4  10   7        3.79        0.92      2.00 o 
   5  10   7       15.55       11.58      2.39 o 
   6  10   7       77.64       76.64      3.05 o 
   7  10   7       35.84       31.13      2.77 o 
   8  10   7       28.71       27.84      2.91 o 
   9  10   7      240.77      242.49      5.30 o 
  10  10   7      165.07      155.65      4.80 o 
 -12  11   7      107.23      102.66      4.33 o 
 -11  11   7      408.95      430.99      6.48 o 
 -10  11   7       25.84       26.84      3.47 o 
  -9  11   7      411.42      422.23      6.48 o 
  -8  11   7        0.20       -1.13      2.86 o 
  -7  11   7      716.41      742.65      7.10 o 
  -6  11   7       77.93       69.68      3.07 o 
  -5  11   7      258.57      229.12      4.01 o 
  -4  11   7        0.19       -0.39      2.04 o 
  -3  11   7      797.61      774.39      6.58 o 
  -2  11   7      324.46      291.89      3.86 o 
  -1  11   7      767.34      708.77      4.86 o 
   0  11   7      124.58      108.82      2.30 o 
   1  11   7        1.39        0.87      1.42 o 
   2  11   7       76.12       80.35      2.28 o 
   3  11   7        8.15        6.43      1.73 o 
   4  11   7      135.91      132.95      3.68 o 
   5  11   7       75.17       74.06      3.08 o 
   6  11   7      281.54      293.60      4.82 o 
   7  11   7       47.72       45.49      3.01 o 
   8  11   7        5.59        4.80      2.72 o 
   9  11   7        3.78        2.86      3.08 o 
  10  11   7        1.91        1.38      3.16 o 
 -11  12   7       36.02       35.11      3.79 o 
 -10  12   7       56.07       55.00      3.85 o 
  -9  12   7      848.88      861.12      8.49 o 
  -8  12   7      318.50      320.85      5.50 o 
  -7  12   7       23.22       21.14      2.88 o 
  -6  12   7       21.50       24.14      2.69 o 
  -5  12   7      285.92      294.30      4.55 o 
  -4  12   7      187.82      180.45      3.59 o 
  -3  12   7      450.86      456.74      4.87 o 
  -2  12   7      294.67      322.86      4.22 o 
  -1  12   7       81.83       73.28      2.22 o 
   0  12   7      811.70      801.11      5.55 o 
   1  12   7      387.43      371.51      4.51 o 
   2  12   7      238.35      260.44      3.52 o 
   3  12   7       62.61       58.19      2.31 o 
   4  12   7      132.81      123.89      3.61 o 
   5  12   7        6.46        8.74      2.53 o 
   6  12   7       12.50       11.54      2.65 o 
   7  12   7        6.14        5.92      2.66 o 
   8  12   7       27.09       27.44      3.23 o 
   9  12   7      152.11      160.50      4.67 o 
 -10  13   7      493.01      506.64      7.26 o 
  -9  13   7       11.06       11.04      3.28 o 
  -8  13   7      363.93      380.73      5.93 o 
  -7  13   7       32.92       35.57      3.15 o 
  -6  13   7      170.19      170.93      4.06 o 
  -5  13   7        0.03       -0.84      2.39 o 
  -4  13   7      173.61      175.19      3.46 o 
  -3  13   7      113.47      109.30      3.17 o 
  -2  13   7       73.74       71.71      2.72 o 
  -1  13   7       29.38       27.43      1.93 o 
   0  13   7      149.18      160.32      3.22 o 
   1  13   7       89.78       96.65      2.74 o 
   2  13   7      113.31      116.52      3.02 o 
   3  13   7      145.48      152.30      3.65 o 
   4  13   7      329.06      343.53      5.15 o 
   5  13   7        0.44        0.56      2.61 o 
   6  13   7       21.80       20.94      2.86 o 
   7  13   7      169.11      185.13      4.50 o 
   8  13   7       25.72       25.22      3.20 o 
   9  13   7      371.60      369.83      6.42 o 
 -10  14   7        0.95        2.77      3.22 o 
  -9  14   7      251.46      258.39      5.47 o 
  -8  14   7        0.75        1.93      2.95 o 
  -7  14   7      228.95      231.86      4.87 o 
  -6  14   7        0.15       -0.77      2.69 o 
  -5  14   7      385.26      406.59      5.45 o 
  -4  14   7       50.92       48.96      2.79 o 
  -3  14   7      487.37      486.88      5.40 o 
  -2  14   7        3.12        1.83      2.03 o 
  -1  14   7       16.70       13.46      1.93 o 
   0  14   7        8.30        5.57      2.36 o 
   1  14   7        3.00        4.32      2.22 o 
   2  14   7        0.15        0.16      2.17 o 
   3  14   7        2.38        4.59      2.71 o 
   4  14   7      434.56      464.14      6.09 o 
   5  14   7       23.29       26.32      2.97 o 
   6  14   7       86.72       85.83      3.70 o 
   7  14   7       36.50       39.69      3.23 o 
   8  14   7        3.62        0.31      3.03 o 
  -9  15   7       95.19       95.53      4.43 o 
  -8  15   7      187.13      187.23      4.94 o 
  -7  15   7       99.34       99.98      3.93 o 
  -6  15   7       92.01       94.00      3.70 o 
  -5  15   7      343.77      348.76      5.30 o 
  -4  15   7       27.42       28.75      2.89 o 
  -3  15   7       63.99       64.46      3.11 o 
  -2  15   7       99.16       93.99      3.15 o 
  -1  15   7        6.30        7.99      2.46 o 
   0  15   7        0.07        0.22      2.46 o 
   1  15   7      161.19      148.41      3.68 o 
   2  15   7        5.15        3.36      2.61 o 
   3  15   7      207.15      199.32      4.48 o 
   4  15   7      172.11      179.79      4.23 o 
   5  15   7      276.96      284.29      5.07 o 
   6  15   7       91.45       92.34      3.75 o 
   7  15   7       68.42       70.28      3.92 o 
  -8  16   7       48.44       46.98      3.70 o 
  -7  16   7      351.20      377.02      6.48 o 
  -6  16   7      232.42      236.12      5.27 o 
  -5  16   7      456.05      469.17      8.10 o 
  -4  16   7       88.93       88.10      3.93 o 
  -3  16   7      243.64      243.17      5.63 o 
  -2  16   7       45.95       45.27      3.25 o 
  -1  16   7      237.59      243.26      4.96 o 
   0  16   7      856.32      890.67      8.10 o 
   1  16   7      674.74      693.20      8.69 o 
   2  16   7       54.18       58.57      3.31 o 
   3  16   7        3.65        3.84      2.86 o 
   4  16   7       29.38       26.53      3.18 o 
   5  16   7        3.35        1.95      3.08 o 
   6  16   7       57.85       55.51      3.94 o 
  -7  17   7       32.93       32.62      3.94 o 
  -6  17   7       11.26        5.00      3.28 o 
  -5  17   7      200.04      203.49      6.27 o 
  -4  17   7       45.68       44.78      3.95 o 
  -3  17   7      182.36      185.78      5.26 o 
  -2  17   7      377.71      409.92      7.31 o 
  -1  17   7       34.51       33.74      3.20 o 
   0  17   7       29.55       31.05      3.32 o 
   1  17   7       37.46       37.15      3.55 o 
   2  17   7      311.24      305.40      5.47 o 
   3  17   7       26.47       24.72      3.45 o 
   4  17   7      545.38      571.78      7.79 o 
   5  17   7        7.87        6.62      3.32 o 
  -5  18   7      597.24      613.45      9.06 o 
  -4  18   7      366.74      377.28      7.19 o 
  -3  18   7        9.80       10.48      3.75 o 
  -2  18   7       11.55       13.20      4.26 o 
  -1  18   7      182.61      189.32      7.30 o 
   0  18   7        0.27       -2.90      3.41 o 
   1  18   7        6.16        6.73      3.44 o 
   2  18   7      344.74      362.98      6.85 o 
   3  18   7       52.14       49.97      3.97 o 
  -3  19   7        1.80        2.19      4.18 o 
  -2  19   7       47.20       44.98      4.97 o 
  -1  19   7        0.02        1.82      5.36 o 
   0  19   7        8.57        3.19      4.69 o 
   1  19   7       92.16      101.71      5.05 o 
 -14   0   8        5.69        0.67      4.21 o 
 -12   0   8       52.76       53.78      4.34 o 
 -10   0   8      333.08      329.67      5.26 o 
  -8   0   8        0.97        3.82      2.06 o 
  -6   0   8       16.96       17.07      1.90 o 
  -4   0   8        1.02        4.21      1.09 o 
  -2   0   8     1441.23     1554.00     31.66 o 
   0   0   8     2746.34     2657.89     37.73 o 
   2   0   8       59.08       62.56      1.15 o 
   4   0   8     1598.76     1587.02      9.87 o 
   6   0   8       58.63       57.41      2.33 o 
   8   0   8       95.10       94.54      4.11 o 
  10   0   8       24.35       30.58      6.27 o 
  12   0   8        0.51        3.75      9.56 o 
 -14   1   8       47.96       44.35      3.34 o 
 -13   1   8       67.79       68.59      3.38 o 
 -12   1   8        1.56       -0.14      2.42 o 
 -11   1   8      260.93      279.90      3.83 o 
 -10   1   8        8.96        6.69      1.80 o 
  -9   1   8       79.19       80.60      2.23 o 
  -8   1   8      502.80      530.98      4.09 o 
  -7   1   8      483.60      473.59      3.65 o 
  -6   1   8      328.51      340.06      3.05 o 
  -5   1   8      405.18      398.05      3.58 o 
  -4   1   8      354.82      363.33      2.73 o 
  -3   1   8        0.21        0.73      0.80 o 
  -2   1   8       48.91       39.69      1.15 o 
  -1   1   8     1165.11     1231.72      7.34 o 
   0   1   8      117.55      118.46      2.76 o 
   1   1   8      565.64      509.09      3.92 o 
   2   1   8      132.91      107.35      1.61 o 
   3   1   8     1241.56     1196.62      7.21 o 
   4   1   8       93.91       86.92      1.33 o 
   5   1   8      123.93      131.00      2.03 o 
   6   1   8      121.28      108.37      1.96 o 
   7   1   8       66.09       62.35      2.18 o 
   8   1   8        2.26       -0.99      2.13 o 
   9   1   8       14.42       14.79      2.74 o 
  10   1   8        0.36       -0.05      3.02 o 
  11   1   8       54.25       58.23      5.41 o 
  12   1   8        5.00        8.74      9.92 o 
 -14   2   8       75.16       74.89      3.78 o 
 -13   2   8       73.92       69.73      3.29 o 
 -12   2   8       40.90       44.29      2.59 o 
 -11   2   8       33.29       30.41      2.34 o 
 -10   2   8      107.19      102.89      2.49 o 
  -9   2   8        1.21        1.75      1.70 o 
  -8   2   8        0.51       -0.70      1.55 o 
  -7   2   8       54.58       60.22      1.82 o 
  -6   2   8      178.07      169.32      2.31 o 
  -5   2   8     1368.07     1407.33      7.27 o 
  -4   2   8        0.80        1.81      1.06 o 
  -3   2   8       27.94       25.84      1.18 o 
  -2   2   8     1286.46     1285.65      5.89 o 
  -1   2   8      408.82      371.67      3.02 o 
   0   2   8     1409.88     1462.51     11.40 o 
   1   2   8       86.32       90.02      1.49 o 
   2   2   8     1200.14     1189.49      7.83 o 
   3   2   8     3111.79     3041.24     14.81 o 
   4   2   8     3710.53     3683.99     13.40 o 
   5   2   8       26.91       27.46      1.34 o 
   6   2   8     1993.16     1978.24      8.99 o 
   7   2   8      239.49      218.53      3.48 o 
   8   2   8      508.66      487.67      5.56 o 
   9   2   8       78.85       78.04      4.08 o 
  10   2   8      389.87      392.06      6.73 o 
  11   2   8        0.52       -3.31      5.11 o 
  12   2   8        1.99        1.33      6.09 o 
 -14   3   8        0.12        0.68      3.13 o 
 -13   3   8        6.94        7.29      2.78 o 
 -12   3   8       98.59       96.88      2.99 o 
 -11   3   8       27.11       29.73      2.38 o 
 -10   3   8       46.94       46.63      2.23 o 
  -9   3   8        0.08        0.42      1.67 o 
  -8   3   8      376.08      360.62      3.43 o 
  -7   3   8     1142.37     1161.96      6.03 o 
  -6   3   8     2385.00     2410.49      7.89 o 
  -5   3   8       55.23       55.71      1.79 o 
  -4   3   8      250.55      236.33      3.11 o 
  -3   3   8       99.24       97.50      2.09 o 
  -2   3   8     1121.65     1092.38      7.01 o 
  -1   3   8      533.39      521.67      8.01 o 
   0   3   8      921.88      895.82      7.62 o 
   1   3   8      184.74      153.91      4.03 o 
   2   3   8     1672.35     1622.42      7.10 o 
   3   3   8      214.94      249.78      2.54 o 
   4   3   8      593.73      523.29      3.35 o 
   5   3   8       62.59       54.61      1.61 o 
   6   3   8       20.43       20.68      1.93 o 
   7   3   8     1151.25     1113.36      8.59 o 
   8   3   8        0.61        1.33      2.30 o 
   9   3   8      182.18      172.64      4.79 o 
  10   3   8        0.37        0.40      3.19 o 
  11   3   8      283.85      283.70      7.97 o 
 -13   4   8       29.73       27.14      2.83 o 
 -12   4   8        7.69        5.30      2.46 o 
 -11   4   8        1.90        2.07      2.32 o 
 -10   4   8       53.61       53.57      2.57 o 
  -9   4   8       43.71       46.59      2.27 o 
  -8   4   8      396.43      402.44      3.89 o 
  -7   4   8      279.20      282.86      3.46 o 
  -6   4   8      496.90      499.12      4.27 o 
  -5   4   8      235.83      214.35      2.83 o 
  -4   4   8      200.79      202.91      2.73 o 
  -3   4   8      777.19      769.98      4.77 o 
  -2   4   8      118.98      141.04      2.06 o 
  -1   4   8        3.13        4.53      0.63 o 
   0   4   8      397.18      413.27      3.77 o 
   1   4   8     1287.59     1305.14      8.36 o 
   2   4   8      456.72      500.88      3.53 o 
   3   4   8       23.37       21.41      1.38 o 
   4   4   8     1211.78     1203.31      7.94 o 
   5   4   8       49.50       46.89      1.78 o 
   6   4   8       10.49       10.68      1.81 o 
   7   4   8      253.55      240.49      4.01 o 
   8   4   8      529.55      522.18      6.05 o 
   9   4   8      341.65      331.64      5.60 o 
  10   4   8        6.45        8.08      3.27 o 
  11   4   8      178.37      174.51      5.96 o 
 -13   5   8        3.28        3.39      2.82 o 
 -12   5   8      186.79      186.99      4.28 o 
 -11   5   8        5.73        6.30      2.43 o 
 -10   5   8       44.66       46.18      2.66 o 
  -9   5   8      316.14      319.65      4.20 o 
  -8   5   8      452.52      462.23      4.31 o 
  -7   5   8      210.11      210.77      3.34 o 
  -6   5   8       34.52       29.56      1.97 o 
  -5   5   8      547.51      574.06      4.54 o 
  -4   5   8      373.12      370.41      2.74 o 
  -3   5   8       83.77       86.71      1.89 o 
  -2   5   8     1886.37     1869.16      6.73 o 
  -1   5   8      142.27      155.10      1.83 o 
   0   5   8      890.52      866.26      7.10 o 
   1   5   8      830.77      801.72      5.09 o 
   2   5   8      270.58      244.12      3.00 o 
   3   5   8       13.90        6.82      1.32 o 
   4   5   8      137.06      135.25      2.41 o 
   5   5   8      183.85      190.49      2.89 o 
   6   5   8      126.31      146.21      3.11 o 
   7   5   8      636.05      658.47      6.48 o 
   8   5   8      133.77      143.41      3.83 o 
   9   5   8      138.58      139.71      3.86 o 
  10   5   8       20.99       17.92      3.42 o 
  11   5   8      109.97      109.59      5.34 o 
 -13   6   8       20.77       19.90      3.02 o 
 -12   6   8      128.07      121.79      3.87 o 
 -11   6   8       82.91       84.23      3.35 o 
 -10   6   8       18.95       18.19      2.66 o 
  -9   6   8      182.01      188.32      3.51 o 
  -8   6   8        0.92        0.50      1.85 o 
  -7   6   8      100.35       95.15      2.67 o 
  -6   6   8      108.19      113.11      2.57 o 
  -5   6   8       61.99       55.04      2.13 o 
  -4   6   8        1.26        1.37      1.45 o 
  -3   6   8     1202.69     1131.29      6.68 o 
  -2   6   8     1671.01     1586.41      6.67 o 
  -1   6   8       44.65       51.72      1.51 o 
   0   6   8        6.33        1.33      1.32 o 
   1   6   8      811.23      764.78      4.58 o 
   2   6   8       22.91       18.72      1.59 o 
   3   6   8     1134.56     1110.92      6.26 o 
   4   6   8      191.28      160.79      2.71 o 
   5   6   8      638.95      653.23      5.06 o 
   6   6   8      145.18      138.98      3.18 o 
   7   6   8       69.03       72.72      3.09 o 
   8   6   8        6.18        4.90      2.49 o 
   9   6   8      274.49      274.48      4.97 o 
  10   6   8       28.64       28.28      3.26 o 
  11   6   8       19.39       19.94      3.80 o 
 -13   7   8       31.05       27.82      3.16 o 
 -12   7   8       88.50       83.25      3.56 o 
 -11   7   8        0.28        0.74      2.74 o 
 -10   7   8        1.19        1.16      2.52 o 
  -9   7   8       29.56       25.53      2.65 o 
  -8   7   8      154.35      144.16      3.22 o 
  -7   7   8      483.92      478.37      4.65 o 
  -6   7   8     2043.53     2071.98      9.41 o 
  -5   7   8      419.43      403.27      4.03 o 
  -4   7   8      513.58      507.01      4.14 o 
  -3   7   8       55.23       58.16      1.52 o 
  -2   7   8      281.58      270.31      2.59 o 
  -1   7   8      105.50      109.86      1.49 o 
   0   7   8       56.63       55.26      1.58 o 
   1   7   8       54.96       61.59      1.69 o 
   2   7   8     1833.22     1810.75      9.67 o 
   3   7   8        1.24        2.33      1.66 o 
   4   7   8      311.00      305.47      3.87 o 
   5   7   8      207.26      211.98      3.49 o 
   6   7   8      462.97      450.05      4.74 o 
   7   7   8      276.98      277.89      4.44 o 
   8   7   8      333.20      329.60      5.23 o 
   9   7   8        0.10       -0.98      2.71 o 
  10   7   8      185.00      187.35      5.33 o 
  11   7   8       10.03        8.97      4.25 o 
 -12   8   8        0.30        2.59      2.90 o 
 -11   8   8      199.97      209.51      4.50 o 
 -10   8   8      105.89      107.29      3.56 o 
  -9   8   8       10.12       12.48      2.65 o 
  -8   8   8      291.88      284.89      4.44 o 
  -7   8   8        1.25        1.83      1.97 o 
  -6   8   8      182.99      190.75      3.27 o 
  -5   8   8       60.88       55.89      2.17 o 
  -4   8   8       40.70       46.52      1.99 o 
  -3   8   8      751.70      755.03      4.81 o 
  -2   8   8      759.78      689.13      5.56 o 
  -1   8   8     3049.17     2912.92     13.26 o 
   0   8   8      875.93      812.55      4.78 o 
   1   8   8       32.25       25.12      1.39 o 
   2   8   8       38.38       28.28      1.75 o 
   3   8   8      546.22      573.03      5.41 o 
   4   8   8        7.67        5.50      2.04 o 
   5   8   8      191.37      180.57      3.69 o 
   6   8   8       44.58       37.20      2.35 o 
   7   8   8      221.53      215.36      4.03 o 
   8   8   8       22.24       20.61      2.79 o 
   9   8   8        6.03        5.25      2.81 o 
  10   8   8       47.30       50.69      3.99 o 
 -12   9   8      460.86      477.17      6.73 o 
 -11   9   8      187.95      186.95      4.73 o 
 -10   9   8      409.78      424.95      5.67 o 
  -9   9   8       64.27       64.11      3.24 o 
  -8   9   8     1321.37     1348.13      8.70 o 
  -7   9   8      254.90      267.38      4.14 o 
  -6   9   8      110.09      111.12      3.10 o 
  -5   9   8        6.48        8.24      1.95 o 
  -4   9   8     3133.94     3103.89     18.92 o 
  -3   9   8       24.07       20.34      1.84 o 
  -2   9   8       47.70       66.48      2.04 o 
  -1   9   8        2.10        3.86      1.29 o 
   0   9   8        3.77        5.52      1.48 o 
   1   9   8       99.68       74.84      1.96 o 
   2   9   8      205.77      188.29      2.98 o 
   3   9   8        1.80        1.87      1.71 o 
   4   9   8       16.33       15.05      2.06 o 
   5   9   8       56.53       48.70      2.69 o 
   6   9   8      973.44     1027.83      7.89 o 
   7   9   8       15.66       14.77      2.50 o 
   8   9   8      111.84      115.50      3.92 o 
   9   9   8      325.01      341.33      5.83 o 
  10   9   8      255.56      266.46      6.36 o 
 -12  10   8       10.10       10.84      3.22 o 
 -11  10   8      190.04      192.14      4.79 o 
 -10  10   8       46.43       49.91      3.58 o 
  -9  10   8       28.38       24.07      3.13 o 
  -8  10   8       39.49       39.04      3.02 o 
  -7  10   8        2.63        0.34      2.59 o 
  -6  10   8        2.68        2.52      2.47 o 
  -5  10   8      141.51      143.86      3.37 o 
  -4  10   8       30.80       33.14      2.24 o 
  -3  10   8        1.50        2.96      1.72 o 
  -2  10   8       96.71       83.83      2.39 o 
  -1  10   8     1249.03     1161.11      6.78 o 
   0  10   8        5.12        1.60      1.55 o 
   1  10   8       28.68       40.60      1.81 o 
   2  10   8      870.66      831.88      6.79 o 
   3  10   8       24.72       34.51      2.10 o 
   4  10   8      245.64      217.29      4.10 o 
   5  10   8      277.63      278.27      4.75 o 
   6  10   8        5.63        3.62      2.25 o 
   7  10   8        1.67       -0.78      2.48 o 
   8  10   8      340.91      354.24      5.82 o 
   9  10   8       13.68        9.99      3.25 o 
  10  10   8       40.78       41.82      4.16 o 
 -11  11   8        0.77       -0.58      3.25 o 
 -10  11   8      339.60      352.95      6.07 o 
  -9  11   8        0.07        1.06      2.99 o 
  -8  11   8        2.41        0.66      2.85 o 
  -7  11   8       15.48       18.07      2.86 o 
  -6  11   8     1048.77     1057.67      7.97 o 
  -5  11   8       28.05       31.06      2.52 o 
  -4  11   8       86.99       79.12      2.83 o 
  -3  11   8       13.22        8.19      1.95 o 
  -2  11   8      401.54      411.63      4.42 o 
  -1  11   8        2.79        1.25      1.68 o 
   0  11   8      211.35      205.86      3.27 o 
   1  11   8       23.52       24.47      1.86 o 
   2  11   8        7.55        6.81      1.80 o 
   3  11   8      410.77      439.23      4.87 o 
   4  11   8        0.16        1.40      2.43 o 
   5  11   8       16.87       15.76      2.49 o 
   6  11   8       10.42        9.96      2.52 o 
   7  11   8        1.28        0.77      2.72 o 
   8  11   8      123.19      116.93      4.48 o 
   9  11   8      283.59      283.68      6.61 o 
 -11  12   8       32.37       31.15      3.55 o 
 -10  12   8      200.10      203.84      5.13 o 
  -9  12   8      220.90      214.02      4.98 o 
  -8  12   8        0.07        0.76      2.87 o 
  -7  12   8        8.18        8.68      2.77 o 
  -6  12   8      155.87      145.33      3.79 o 
  -5  12   8        0.02        0.87      2.35 o 
  -4  12   8       69.24       62.89      2.70 o 
  -3  12   8      101.28       97.20      2.96 o 
  -2  12   8       66.15       61.07      2.71 o 
  -1  12   8      204.50      233.56      3.87 o 
   0  12   8       41.21       40.56      2.22 o 
   1  12   8      279.58      280.05      3.76 o 
   2  12   8      307.57      298.93      4.08 o 
   3  12   8        0.08        0.98      2.23 o 
   4  12   8       67.38       63.58      3.15 o 
   5  12   8      253.17      253.10      4.62 o 
   6  12   8       49.05       50.33      3.08 o 
   7  12   8        5.03        3.33      2.85 o 
   8  12   8      195.11      190.79      5.29 o 
   9  12   8       11.98       10.80      3.73 o 
 -10  13   8        2.54        1.83      3.19 o 
  -9  13   8      261.04      273.09      5.46 o 
  -8  13   8       62.66       72.85      3.64 o 
  -7  13   8      419.90      433.87      6.25 o 
  -6  13   8        0.28        1.56      2.51 o 
  -5  13   8      999.29     1012.99      7.91 o 
  -4  13   8       19.39       22.67      2.45 o 
  -3  13   8      787.89      824.29      7.77 o 
  -2  13   8       34.17       30.84      2.81 o 
  -1  13   8     1001.17     1057.19      7.39 o 
   0  13   8      107.60      104.69      3.12 o 
   1  13   8        0.69        1.07      2.03 o 
   2  13   8       85.22       95.85      3.07 o 
   3  13   8        0.01        0.91      2.51 o 
   4  13   8        7.21        9.72      2.76 o 
   5  13   8        5.85        6.60      2.63 o 
   6  13   8      292.99      301.01      5.27 o 
   7  13   8      237.34      248.01      5.71 o 
   8  13   8       15.47       16.04      3.92 o 
  -9  14   8       19.29       19.96      3.26 o 
  -8  14   8        2.71        1.43      3.00 o 
  -7  14   8        6.20        3.20      2.85 o 
  -6  14   8        0.82        1.49      2.55 o 
  -5  14   8       22.80       23.69      2.87 o 
  -4  14   8       31.11       26.24      3.32 o 
  -3  14   8        2.74        3.92      2.61 o 
  -2  14   8       19.78       20.73      2.82 o 
  -1  14   8      165.36      159.21      4.00 o 
   0  14   8       64.38       73.18      3.30 o 
   1  14   8      426.92      452.11      5.44 o 
   2  14   8      464.38      480.32      5.78 o 
   3  14   8       16.57       12.44      2.76 o 
   4  14   8      169.00      173.06      4.32 o 
   5  14   8       98.42       99.67      3.72 o 
   6  14   8        0.13       -0.14      3.01 o 
   7  14   8       21.61       18.37      3.56 o 
  -8  15   8      124.90      120.64      4.53 o 
  -7  15   8      163.46      163.60      4.78 o 
  -6  15   8       20.60       17.07      3.28 o 
  -5  15   8      675.15      675.16      7.99 o 
  -4  15   8       35.71       34.72      3.44 o 
  -3  15   8      625.19      631.18      7.69 o 
  -2  15   8        2.35        3.14      2.50 o 
  -1  15   8      196.74      204.04      5.27 o 
   0  15   8      223.18      216.46      5.13 o 
   1  15   8      157.67      153.03      3.99 o 
   2  15   8       86.86       95.24      3.76 o 
   3  15   8       49.92       50.58      3.38 o 
   4  15   8      213.46      221.48      4.87 o 
   5  15   8        6.78        5.04      3.10 o 
   6  15   8       10.63       10.41      3.04 o 
  -7  16   8        4.98        4.61      3.93 o 
  -6  16   8        8.60        7.12      3.80 o 
  -5  16   8      389.27      402.00      7.15 o 
  -4  16   8       68.55       67.75      4.00 o 
  -3  16   8      604.02      633.28      8.15 o 
  -2  16   8      583.69      586.74      8.38 o 
  -1  16   8      208.60      221.72      7.14 o 
   0  16   8        2.28        2.76      2.97 o 
   1  16   8       61.28       64.83      4.50 o 
   2  16   8      336.50      336.90      6.20 o 
   3  16   8       34.84       36.48      3.25 o 
   4  16   8      190.40      195.13      5.09 o 
   5  16   8       70.24       67.26      3.88 o 
  -6  17   8      349.45      362.21      7.94 o 
  -5  17   8        6.67        4.74      3.79 o 
  -4  17   8        4.99        5.59      3.79 o 
  -3  17   8       29.62       27.04      4.25 o 
  -2  17   8       78.39       80.60      5.28 o 
  -1  17   8       73.03       74.41      4.92 o 
   0  17   8      136.09      136.69      5.28 o 
   1  17   8       29.53       30.22      3.82 o 
   2  17   8        9.21        8.25      3.26 o 
   3  17   8        5.47        6.48      3.73 o 
   4  17   8        3.23        3.50      4.03 o 
  -4  18   8      112.87      126.76      6.05 o 
  -3  18   8       17.04       15.75      4.15 o 
  -2  18   8       53.20       53.42      5.04 o 
  -1  18   8      150.70      141.66      7.94 o 
   0  18   8      213.49      220.29      7.86 o 
   1  18   8       20.55       17.12      3.76 o 
   2  18   8       57.01       64.30      4.72 o 
 -13   0   9      426.75      455.68      8.37 o 
 -11   0   9       95.53       94.70      3.78 o 
  -9   0   9      165.27      160.78      4.00 o 
  -7   0   9     1350.88     1447.98      9.28 o 
  -5   0   9      102.14      117.08      3.18 o 
  -3   0   9       23.66       22.14      1.22 o 
  -1   0   9      536.98      527.51      6.50 o 
   1   0   9      986.63      942.40     18.00 o 
   3   0   9       69.60       66.03      2.10 o 
   5   0   9      736.48      750.28      7.18 o 
   7   0   9       11.43       11.49      3.04 o 
   9   0   9       65.73       64.01      5.60 o 
 -13   1   9       32.08       28.53      3.02 o 
 -12   1   9       16.13       17.16      2.52 o 
 -11   1   9      281.76      274.53      3.89 o 
 -10   1   9        1.77        3.17      1.79 o 
  -9   1   9      101.76      103.00      2.43 o 
  -8   1   9      419.00      427.08      3.69 o 
  -7   1   9      173.35      165.67      2.50 o 
  -6   1   9      427.40      414.67      3.43 o 
  -5   1   9       71.85       62.75      1.59 o 
  -4   1   9     1266.38     1314.92      4.81 o 
  -3   1   9      298.50      296.14      1.98 o 
  -2   1   9     3401.79     3341.91      9.94 o 
  -1   1   9       20.12       12.27      0.54 o 
   0   1   9     5443.76     5476.46     44.74 o 
   1   1   9       10.89       10.95      1.01 o 
   2   1   9     1277.51     1314.18     12.77 o 
   3   1   9      717.63      660.24      4.64 o 
   4   1   9     1245.76     1214.14      6.23 o 
   5   1   9      145.97      135.57      2.99 o 
   6   1   9       73.60       73.83      2.77 o 
   7   1   9        7.29        4.73      2.03 o 
   8   1   9       39.35       41.26      3.35 o 
   9   1   9        8.17        5.01      4.08 o 
  10   1   9      144.76      154.20     13.35 o 
 -13   2   9      402.96      410.75      5.52 o 
 -12   2   9       10.39       10.49      2.42 o 
 -11   2   9       22.39       18.36      2.36 o 
 -10   2   9       91.55       90.50      2.47 o 
  -9   2   9      540.71      559.85      4.41 o 
  -8   2   9       85.27       85.64      2.17 o 
  -7   2   9      747.24      745.11      4.58 o 
  -6   2   9       14.65       11.11      1.38 o 
  -5   2   9       15.08       13.88      1.26 o 
  -4   2   9       54.76       54.02      1.45 o 
  -3   2   9      199.86      188.56      1.79 o 
  -2   2   9      243.55      236.67      2.58 o 
  -1   2   9      443.17      418.02      8.15 o 
   0   2   9      816.30      791.54      9.03 o 
   1   2   9     1832.18     1918.03     20.19 o 
   2   2   9      492.34      449.17     12.03 o 
   3   2   9     1146.17     1094.35     12.89 o 
   4   2   9        0.13        1.36      1.13 o 
   5   2   9      277.68      241.49      4.87 o 
   6   2   9      106.12      113.62      3.19 o 
   7   2   9      540.13      548.25      5.92 o 
   8   2   9        0.31        0.06      2.83 o 
   9   2   9       60.42       58.39      4.99 o 
  10   2   9        2.88        0.24      6.44 o 
 -13   3   9        0.74        1.31      3.14 o 
 -12   3   9       17.24       14.79      2.57 o 
 -11   3   9       78.01       73.08      2.81 o 
 -10   3   9      197.24      203.75      3.27 o 
  -9   3   9      797.84      821.00      5.22 o 
  -8   3   9       18.26       19.52      1.72 o 
  -7   3   9      341.83      327.70      3.35 o 
  -6   3   9       34.16       29.15      1.65 o 
  -5   3   9      949.59      927.60      5.32 o 
  -4   3   9       29.18       31.97      1.47 o 
  -3   3   9     1877.77     1806.89      8.11 o 
  -2   3   9     2302.04     2297.55      6.00 o 
  -1   3   9        8.99        7.81      2.35 o 
   0   3   9       52.68       59.04      4.26 o 
   1   3   9     1243.00     1105.51      7.54 o 
   2   3   9       12.86       19.20      1.00 o 
   3   3   9     1060.39     1055.44      4.94 o 
   4   3   9       63.98       44.20      1.79 o 
   5   3   9       25.45       23.54      2.01 o 
   6   3   9       11.32       12.36      2.13 o 
   7   3   9      113.85      102.05      3.29 o 
   8   3   9      141.67      135.43      3.81 o 
   9   3   9       74.89       72.43      5.06 o 
  10   3   9        9.04       11.94      6.89 o 
  11   3   9       13.95       18.94     12.82 o 
 -13   4   9      149.01      150.43      4.23 o 
 -12   4   9       15.05       17.82      2.77 o 
 -11   4   9      314.75      317.76      4.44 o 
 -10   4   9        3.56        3.86      2.14 o 
  -9   4   9        5.15        5.86      1.95 o 
  -8   4   9        0.44        1.26      1.78 o 
  -7   4   9       37.84       38.83      2.19 o 
  -6   4   9       31.68       33.26      1.91 o 
  -5   4   9        4.75        4.69      1.62 o 
  -4   4   9      520.65      519.43      4.48 o 
  -3   4   9       22.54       22.73      1.53 o 
  -2   4   9        4.03        3.76      0.53 o 
  -1   4   9       57.79       71.67      2.80 o 
   0   4   9       79.50       77.95      2.80 o 
   1   4   9     2104.95     2015.71     32.54 o 
   2   4   9      860.94      806.68      4.49 o 
   3   4   9      328.07      316.16      2.99 o 
   4   4   9      289.86      258.41      3.21 o 
   5   4   9     2092.68     2045.62      8.87 o 
   6   4   9     1081.85     1022.26      8.07 o 
   7   4   9       86.72       99.22      3.58 o 
   8   4   9       37.58       37.19      3.66 o 
   9   4   9       46.09       46.91      3.94 o 
  10   4   9       88.16       92.39      8.74 o 
  11   4   9      276.81      293.35     13.39 o 
 -13   5   9       25.84       23.92      3.12 o 
 -12   5   9      137.85      139.03      4.14 o 
 -11   5   9       20.93       21.57      2.74 o 
 -10   5   9       25.34       22.53      2.40 o 
  -9   5   9        0.14        0.41      2.20 o 
  -8   5   9      101.27      101.62      2.72 o 
  -7   5   9      167.65      168.63      2.99 o 
  -6   5   9      110.72      109.67      2.57 o 
  -5   5   9     3051.31     2994.12     11.97 o 
  -4   5   9        0.32        0.75      1.56 o 
  -3   5   9       18.17       19.35      1.53 o 
  -2   5   9       57.82       49.20      1.34 o 
  -1   5   9     1848.72     1760.48     10.65 o 
   0   5   9      338.33      316.15      4.25 o 
   1   5   9      855.25      829.37      6.82 o 
   2   5   9        3.91        4.83      1.16 o 
   3   5   9       50.91       36.09      1.60 o 
   4   5   9        2.26        2.87      1.39 o 
   5   5   9      208.01      174.62      3.14 o 
   6   5   9       53.83       52.98      2.71 o 
   7   5   9      303.57      304.32      4.70 o 
   8   5   9        3.33        4.66      3.30 o 
   9   5   9       14.98       10.54      3.86 o 
  10   5   9       17.70       17.56      5.59 o 
  11   5   9        5.75        0.84      7.47 o 
 -13   6   9       98.42       95.69      4.00 o 
 -12   6   9       13.94       11.97      2.82 o 
 -11   6   9        7.28        7.71      2.57 o 
 -10   6   9        8.77        8.24      2.61 o 
  -9   6   9       60.49       56.92      2.60 o 
  -8   6   9      729.81      750.12      5.76 o 
  -7   6   9        5.97        7.40      2.01 o 
  -6   6   9       47.03       43.92      2.14 o 
  -5   6   9      506.14      517.53      4.50 o 
  -4   6   9      560.78      551.00      4.28 o 
  -3   6   9      429.13      413.41      3.75 o 
  -2   6   9        2.91        5.53      1.02 o 
  -1   6   9      340.03      326.06      2.69 o 
   0   6   9      296.51      296.72      3.32 o 
   1   6   9       15.36        7.69      1.22 o 
   2   6   9      288.65      306.94      3.52 o 
   3   6   9      153.16      141.51      2.50 o 
   4   6   9      116.62      140.01      2.66 o 
   5   6   9      308.15      309.61      3.99 o 
   6   6   9     1225.46     1219.77      9.51 o 
   7   6   9      314.72      304.64      5.22 o 
   8   6   9      372.24      380.43      6.58 o 
   9   6   9        7.81       12.99      4.00 o 
  10   6   9      408.60      416.18     12.09 o 
 -12   7   9       38.43       36.17      3.14 o 
 -11   7   9        0.28        0.05      2.73 o 
 -10   7   9       14.65       13.18      2.65 o 
  -9   7   9      324.72      330.42      4.70 o 
  -8   7   9      244.56      240.00      3.88 o 
  -7   7   9      113.56      117.27      2.91 o 
  -6   7   9        5.83        6.11      1.81 o 
  -5   7   9       33.07       28.91      2.00 o 
  -4   7   9        2.45        3.31      1.55 o 
  -3   7   9      545.95      532.99      3.75 o 
  -2   7   9        0.01        0.68      1.09 o 
  -1   7   9      139.56      121.12      2.18 o 
   0   7   9        3.22        4.07      1.45 o 
   1   7   9       20.66       15.68      1.47 o 
   2   7   9      661.93      644.95      5.14 o 
   3   7   9       93.25       90.67      2.50 o 
   4   7   9       13.69        9.38      1.66 o 
   5   7   9        1.89        3.15      1.96 o 
   6   7   9       31.59       32.44      2.41 o 
   7   7   9       22.97       22.23      2.87 o 
   8   7   9       45.34       53.42      3.92 o 
   9   7   9       46.52       44.37      3.99 o 
  10   7   9      190.60      180.80      7.78 o 
 -12   8   9       55.88       65.81      3.68 o 
 -11   8   9      159.47      157.26      4.09 o 
 -10   8   9      163.07      163.37      4.01 o 
  -9   8   9       73.51       80.27      3.12 o 
  -8   8   9      178.66      181.19      3.83 o 
  -7   8   9       16.35       13.84      2.10 o 
  -6   8   9        0.17       -0.41      1.87 o 
  -5   8   9       43.35       39.64      2.10 o 
  -4   8   9      584.25      536.80      4.71 o 
  -3   8   9     1494.80     1434.76      7.21 o 
  -2   8   9      302.55      315.94      4.31 o 
  -1   8   9       99.53       80.44      2.08 o 
   0   8   9      227.80      241.71      3.02 o 
   1   8   9        0.85        0.84      1.30 o 
   2   8   9       66.16       72.46      2.34 o 
   3   8   9      177.17      148.61      3.20 o 
   4   8   9      803.26      807.62      7.35 o 
   5   8   9      147.94      140.85      3.19 o 
   6   8   9      466.64      469.77      5.83 o 
   7   8   9       71.04       75.03      3.65 o 
   8   8   9      455.47      462.09      7.11 o 
   9   8   9       29.64       36.40      4.01 o 
  10   8   9      525.26      525.94      8.78 o 
 -12   9   9      159.60      149.48      4.56 o 
 -11   9   9      149.32      148.88      4.34 o 
 -10   9   9       98.89      102.81      3.82 o 
  -9   9   9       31.11       29.16      3.07 o 
  -8   9   9        0.12       -0.84      2.64 o 
  -7   9   9     1003.97     1015.97      7.77 o 
  -6   9   9        1.51        2.67      2.15 o 
  -5   9   9      101.69      110.49      3.08 o 
  -4   9   9      295.61      296.99      4.04 o 
  -3   9   9        0.39        0.94      1.73 o 
  -2   9   9       50.04       31.58      2.35 o 
  -1   9   9       81.35       93.57      2.37 o 
   0   9   9       88.35       79.91      2.39 o 
   1   9   9      907.01      936.36      8.15 o 
   2   9   9      458.52      394.66      4.45 o 
   3   9   9       19.73       24.18      2.11 o 
   4   9   9        0.01        0.26      1.92 o 
   5   9   9      254.73      254.11      4.80 o 
   6   9   9       93.50      111.86      3.63 o 
   7   9   9       13.41        9.18      3.11 o 
   8   9   9       33.10       27.83      3.51 o 
   9   9   9      111.79      114.57      5.19 o 
 -11  10   9      487.28      491.39      6.71 o 
 -10  10   9       33.17       30.45      3.19 o 
  -9  10   9        8.69        6.37      2.93 o 
  -8  10   9      806.79      850.54      7.75 o 
  -7  10   9      602.98      619.57      6.69 o 
  -6  10   9      213.32      221.77      4.26 o 
  -5  10   9       25.72       27.09      2.43 o 
  -4  10   9      288.73      261.85      4.14 o 
  -3  10   9       45.88       35.57      2.53 o 
  -2  10   9       70.61       67.58      2.79 o 
  -1  10   9      495.09      460.72      6.23 o 
   0  10   9       66.00       84.82      2.55 o 
   1  10   9      175.96      151.20      3.03 o 
   2  10   9      206.95      204.04      3.58 o 
   3  10   9      125.66      130.92      3.21 o 
   4  10   9       94.90       98.02      3.02 o 
   5  10   9      297.65      313.52      5.42 o 
   6  10   9       96.43      103.28      4.06 o 
   7  10   9      394.98      415.23      6.93 o 
   8  10   9       16.27        9.63      3.47 o 
   9  10   9       12.84       10.05      3.90 o 
 -11  11   9       47.72       45.54      3.58 o 
 -10  11   9        0.62       -0.39      3.11 o 
  -9  11   9       54.81       59.14      3.57 o 
  -8  11   9        0.46        2.01      2.76 o 
  -7  11   9        0.35        1.71      2.58 o 
  -6  11   9       82.03       74.73      3.21 o 
  -5  11   9       80.43       84.12      3.35 o 
  -4  11   9      184.13      157.26      3.89 o 
  -3  11   9      411.49      399.23      5.28 o 
  -2  11   9       24.14       26.99      2.51 o 
  -1  11   9      426.96      439.03      5.89 o 
   0  11   9       27.38       31.52      2.11 o 
   1  11   9       57.79       61.81      2.47 o 
   2  11   9      327.94      325.17      4.45 o 
   3  11   9      828.95      801.36      6.46 o 
   4  11   9       14.90       16.11      2.77 o 
   5  11   9       39.51       41.14      3.20 o 
   6  11   9       11.18        7.71      2.84 o 
   7  11   9        4.89        4.98      3.32 o 
   8  11   9      240.89      253.89      6.13 o 
 -10  12   9      131.93      131.04      4.43 o 
  -9  12   9      586.88      595.38      7.27 o 
  -8  12   9      477.90      484.49      6.40 o 
  -7  12   9       29.42       30.79      3.06 o 
  -6  12   9       25.42       25.62      2.96 o 
  -5  12   9      231.82      249.60      5.02 o 
  -4  12   9       79.03       75.85      3.34 o 
  -3  12   9       11.60       12.45      2.63 o 
  -2  12   9        2.14        1.73      2.65 o 
  -1  12   9       47.81       48.23      3.02 o 
   0  12   9       29.77       33.54      3.03 o 
   1  12   9       27.34       23.92      2.50 o 
   2  12   9      190.75      190.54      3.63 o 
   3  12   9      347.74      354.09      5.39 o 
   4  12   9        1.34        3.38      2.77 o 
   5  12   9      385.94      381.52      5.87 o 
   6  12   9      244.02      249.81      5.77 o 
   7  12   9     1031.98     1078.37     11.76 o 
   8  12   9      234.56      245.01      6.27 o 
 -10  13   9       65.58       62.02      4.09 o 
  -9  13   9        1.30       -0.59      3.22 o 
  -8  13   9      224.15      220.42      5.21 o 
  -7  13   9       24.98       25.23      3.66 o 
  -6  13   9      379.78      386.42      6.65 o 
  -5  13   9       30.77       24.62      3.15 o 
  -4  13   9     1264.57     1326.04     14.14 o 
  -3  13   9       44.78       44.79      3.19 o 
  -2  13   9       48.89       42.27      3.29 o 
  -1  13   9      439.49      470.09      7.20 o 
   0  13   9      237.80      248.32      5.28 o 
   1  13   9       14.05       12.24      2.79 o 
   2  13   9      389.22      377.42      5.73 o 
   3  13   9      576.13      578.09      7.53 o 
   4  13   9        0.89        1.06      2.90 o 
   5  13   9      319.54      341.13      5.79 o 
   6  13   9      186.03      195.74      5.21 o 
   7  13   9       67.23       69.04      4.41 o 
  -9  14   9       93.92       98.18      4.72 o 
  -8  14   9        4.74        3.06      3.40 o 
  -7  14   9      250.24      253.10      6.86 o 
  -6  14   9       12.25       10.93      3.24 o 
  -5  14   9      456.91      464.83      6.74 o 
  -4  14   9       99.15       95.80      4.10 o 
  -3  14   9        4.90        4.60      3.15 o 
  -2  14   9       41.67       41.51      3.43 o 
  -1  14   9       64.52       60.31      3.91 o 
   0  14   9        9.75        9.75      3.25 o 
   1  14   9      205.99      206.37      5.38 o 
   2  14   9        0.36        1.60      3.25 o 
   3  14   9        2.17        1.53      3.26 o 
   4  14   9       14.59       14.40      3.26 o 
   5  14   9     1289.63     1343.25     11.54 o 
   6  14   9       30.24       29.01      3.96 o 
  -8  15   9      123.19      125.15      4.88 o 
  -7  15   9      254.68      258.23      6.29 o 
  -6  15   9      551.08      567.73      7.79 o 
  -5  15   9       17.54       12.74      3.85 o 
  -4  15   9      482.22      491.01      7.95 o 
  -3  15   9      148.49      144.53      4.93 o 
  -2  15   9      488.50      500.34      7.11 o 
  -1  15   9        4.25        3.09      3.76 o 
   0  15   9       67.22       61.12      4.13 o 
   1  15   9       13.61        8.81      3.42 o 
   2  15   9      523.71      530.11      8.00 o 
   3  15   9       69.33       69.28      4.19 o 
   4  15   9      152.89      160.95      4.99 o 
   5  15   9       33.56       37.46      3.78 o 
   6  15   9      224.81      233.41      6.37 o 
  -7  16   9      115.45      112.56      6.13 o 
  -6  16   9       68.68       65.21      4.96 o 
  -5  16   9        0.19       -0.63      3.68 o 
  -4  16   9      124.55      126.03      5.11 o 
  -3  16   9      268.09      277.32      7.12 o 
  -2  16   9       81.45       83.92      5.14 o 
  -1  16   9        0.33        1.56      3.86 o 
   0  16   9       97.13       87.40      4.62 o 
   1  16   9        2.69        2.77      4.25 o 
   2  16   9      186.59      185.83      5.53 o 
   3  16   9      561.86      577.81      8.17 o 
   4  16   9       12.69       13.33      3.48 o 
  -5  17   9      124.71      120.62      5.88 o 
  -4  17   9      559.07      575.09     10.06 o 
  -3  17   9       98.55       96.90      5.32 o 
  -2  17   9       37.70       34.18      5.22 o 
  -1  17   9       40.90       33.45      4.25 o 
   0  17   9      340.48      337.88     10.10 o 
   1  17   9      113.45      114.88      5.33 o 
   2  17   9       15.58       14.83      3.79 o 
   3  17   9       31.04       31.45      3.90 o 
  -3  18   9       12.40        9.89      5.10 o 
  -2  18   9       28.16       26.30      5.30 o 
  -1  18   9        6.74        6.57      7.86 o 
   0  18   9       73.08       73.53      6.62 o 
 -12   0  10       45.55       45.10      4.36 o 
 -10   0  10      980.95     1032.72      8.83 o 
  -8   0  10      264.37      243.04      4.59 o 
  -6   0  10      820.58      814.49      7.58 o 
  -4   0  10     1107.97     1108.41      8.68 o 
  -2   0  10      579.50      574.66      9.82 o 
   0   0  10      145.28      146.72      3.16 o 
   2   0  10        9.14        2.78      1.59 o 
   4   0  10      624.19      614.23     19.32 o 
   6   0  10       81.34      103.68     11.90 o 
   8   0  10       26.41       30.26     10.58 o 
  10   0  10       26.53       18.13     12.62 o 
 -13   1  10      106.79      100.64      3.67 o 
 -12   1  10       13.83       11.50      2.55 o 
 -11   1  10       24.53       24.50      2.35 o 
 -10   1  10        4.49        4.17      1.98 o 
  -9   1  10      108.66      106.07      2.56 o 
  -8   1  10        3.61        3.07      1.73 o 
  -7   1  10      183.38      195.29      2.93 o 
  -6   1  10      152.00      148.24      2.54 o 
  -5   1  10      582.23      572.25      4.67 o 
  -4   1  10      131.56      138.64      2.13 o 
  -3   1  10     1373.12     1268.90     11.46 o 
  -2   1  10       73.35       62.24      1.98 o 
  -1   1  10     1584.26     1663.16     19.63 o 
   0   1  10     1891.39     1781.01     23.34 o 
   1   1  10      988.78      954.90      8.10 o 
   2   1  10      429.74      383.01      8.08 o 
   3   1  10      319.00      342.49     10.02 o 
   4   1  10       15.63       14.04      3.21 o 
   5   1  10     1279.84     1221.73     19.58 o 
   6   1  10        3.80        4.80      6.05 o 
   7   1  10       12.05        9.67      6.88 o 
   8   1  10      130.54      122.97      9.41 o 
   9   1  10        0.44        0.54      7.48 o 
  10   1  10       35.83       36.18     11.97 o 
 -13   2  10       32.92       35.46      3.23 o 
 -12   2  10      478.15      504.82      5.45 o 
 -11   2  10        0.06        1.17      2.22 o 
 -10   2  10      306.27      315.89      3.93 o 
  -9   2  10       49.84       47.28      2.22 o 
  -8   2  10      548.49      565.14      4.47 o 
  -7   2  10      602.23      602.92      4.46 o 
  -6   2  10      856.81      843.50      4.95 o 
  -5   2  10      815.60      810.28      5.04 o 
  -4   2  10       67.93       71.93      1.49 o 
  -3   2  10       92.54       88.95      1.49 o 
  -2   2  10      135.92      110.70      1.97 o 
  -1   2  10     1834.87     1775.83     27.35 o 
   0   2  10       18.59       13.90      2.47 o 
   1   2  10      840.35      885.38     15.83 o 
   2   2  10     1897.51     1767.68     26.87 o 
   3   2  10        2.09        0.93      1.54 o 
   4   2  10       97.78       73.07      3.42 o 
   5   2  10       65.96       56.13      4.49 o 
   6   2  10      108.58       97.52      5.58 o 
   7   2  10        0.41       -0.67      4.10 o 
   8   2  10      118.74      118.16      9.84 o 
   9   2  10       27.43       28.94      8.08 o 
  10   2  10       36.30       31.09      7.52 o 
 -13   3  10        1.21       -0.11      2.97 o 
 -12   3  10       44.51       40.96      2.82 o 
 -11   3  10       50.84       56.06      2.87 o 
 -10   3  10        4.77        3.71      2.14 o 
  -9   3  10      291.97      294.56      3.73 o 
  -8   3  10       17.67       18.81      1.91 o 
  -7   3  10       64.97       67.81      2.23 o 
  -6   3  10      311.80      299.32      3.26 o 
  -5   3  10      935.88      944.23      5.06 o 
  -4   3  10       15.04       18.02      1.20 o 
  -3   3  10      681.31      693.97      4.13 o 
  -2   3  10      173.42      144.02      3.08 o 
  -1   3  10      167.34      183.32      6.53 o 
   0   3  10     1947.77     1889.87     18.58 o 
   1   3  10       26.58        8.70      2.19 o 
   2   3  10       22.00       15.95      1.72 o 
   3   3  10      159.96      142.05      2.96 o 
   4   3  10      405.99      381.86     10.43 o 
   5   3  10      174.87      190.20      5.26 o 
   6   3  10      251.36      255.74      7.63 o 
   7   3  10       30.47       24.23      4.95 o 
   8   3  10       43.18       34.35      7.78 o 
   9   3  10       32.52       35.02     10.94 o 
  10   3  10        8.57        5.65      7.43 o 
 -13   4  10       24.81       20.57      3.02 o 
 -12   4  10       14.51       11.51      2.78 o 
 -11   4  10        1.68        2.32      2.58 o 
 -10   4  10       21.62       19.14      2.51 o 
  -9   4  10        5.05        3.92      2.08 o 
  -8   4  10      191.38      182.84      3.11 o 
  -7   4  10     1044.50     1048.32      6.14 o 
  -6   4  10       41.31       39.03      1.86 o 
  -5   4  10      755.56      736.35      4.55 o 
  -4   4  10       65.85       62.84      1.87 o 
  -3   4  10      492.17      484.19      3.89 o 
  -2   4  10      168.80      153.81      2.74 o 
  -1   4  10     3252.04     3132.34     24.32 o 
   0   4  10      583.99      561.94     10.72 o 
   1   4  10        1.06        1.16      2.30 o 
   2   4  10      668.63      627.14      6.79 o 
   3   4  10      543.46      518.51      5.50 o 
   4   4  10       50.23       34.89      2.67 o 
   5   4  10       23.77       20.85      3.16 o 
   6   4  10      103.67      103.06      4.81 o 
   7   4  10       67.12       69.08      4.90 o 
   8   4  10      117.84      117.07      6.98 o 
   9   4  10      273.42      279.92     18.64 o 
  10   4  10        7.70        5.64      7.09 o 
 -13   5  10      107.41      106.09      3.94 o 
 -12   5  10       58.50       56.96      3.41 o 
 -11   5  10       11.29       12.20      2.81 o 
 -10   5  10      166.19      157.23      3.69 o 
  -9   5  10       76.43       74.05      2.71 o 
  -8   5  10      791.56      783.00      6.11 o 
  -7   5  10       14.66       12.59      2.01 o 
  -6   5  10       93.82       99.26      2.50 o 
  -5   5  10       54.98       53.45      2.09 o 
  -4   5  10      148.99      137.72      2.68 o 
  -3   5  10       31.44       28.26      1.58 o 
  -2   5  10     1393.79     1350.38      7.21 o 
  -1   5  10      606.08      612.95      6.88 o 
   0   5  10        5.38        4.47      2.17 o 
   1   5  10        2.37        3.25      1.99 o 
   2   5  10      466.77      410.23      4.92 o 
   3   5  10       22.86       31.26      2.07 o 
   4   5  10     1147.21     1185.19     10.51 o 
   5   5  10      828.71      851.56     11.26 o 
   6   5  10       71.82       75.29      4.58 o 
   7   5  10       30.19       32.24      3.74 o 
   8   5  10      233.64      217.80      8.77 o 
   9   5  10       40.74       36.17      7.62 o 
  10   5  10        1.72        0.50      7.29 o 
 -12   6  10       41.83       37.85      3.27 o 
 -11   6  10      550.55      557.30      6.64 o 
 -10   6  10      187.31      193.89      4.25 o 
  -9   6  10        0.44       -0.16      2.22 o 
  -8   6  10      172.59      175.69      3.46 o 
  -7   6  10     1353.49     1357.69      7.58 o 
  -6   6  10      300.58      298.52      3.90 o 
  -5   6  10      372.55      373.48      4.24 o 
  -4   6  10      925.63      892.32      6.22 o 
  -3   6  10      330.81      324.11      3.57 o 
  -2   6  10      109.90      111.64      3.02 o 
  -1   6  10      288.53      283.87      4.93 o 
   0   6  10      247.89      212.71      4.23 o 
   1   6  10      148.70      113.45      2.78 o 
   2   6  10      215.70      196.36      3.42 o 
   3   6  10      224.64      217.11      3.56 o 
   4   6  10      262.60      237.14      4.23 o 
   5   6  10      173.75      178.46      4.45 o 
   6   6  10       64.89       64.93      4.04 o 
   7   6  10      714.68      740.04     11.24 o 
   8   6  10       85.25       81.52      6.47 o 
   9   6  10      374.25      379.96     15.06 o 
  10   6  10      136.21      143.13     10.86 o 
 -12   7  10        8.72       10.56      2.92 o 
 -11   7  10       22.09       17.37      2.93 o 
 -10   7  10      315.65      318.72      5.11 o 
  -9   7  10       94.67       90.21      3.27 o 
  -8   7  10      462.16      483.91      4.92 o 
  -7   7  10      172.39      179.53      3.35 o 
  -6   7  10      129.46      113.53      2.72 o 
  -5   7  10        7.78        9.22      1.76 o 
  -4   7  10      184.30      186.54      3.09 o 
  -3   7  10        6.39        8.20      2.04 o 
  -2   7  10       47.13       35.11      2.32 o 
  -1   7  10      172.17      159.61      3.95 o 
   0   7  10      649.88      620.45      6.16 o 
   1   7  10        1.43        2.05      2.10 o 
   2   7  10      198.00      222.54      3.74 o 
   3   7  10       24.59       28.37      2.22 o 
   4   7  10      298.30      294.42      4.81 o 
   5   7  10      362.38      384.98      6.25 o 
   6   7  10      127.50      124.59      6.80 o 
   7   7  10      190.13      182.20      5.96 o 
   8   7  10       21.80       19.85      3.90 o 
   9   7  10       20.53       18.12      5.94 o 
 -12   8  10       23.96       23.54      3.34 o 
 -11   8  10       12.17       10.92      3.33 o 
 -10   8  10        2.25        2.09      2.62 o 
  -9   8  10       12.31       12.81      2.52 o 
  -8   8  10       49.01       47.77      2.81 o 
  -7   8  10        9.25        5.78      2.18 o 
  -6   8  10      636.97      637.64      5.48 o 
  -5   8  10      715.25      728.69      6.32 o 
  -4   8  10      172.71      153.70      3.44 o 
  -3   8  10      264.43      259.11      4.25 o 
  -2   8  10       84.36       91.48      3.59 o 
  -1   8  10      381.56      354.69      6.10 o 
   0   8  10       11.30        6.14      2.43 o 
   1   8  10      120.48      117.79      3.34 o 
   2   8  10       42.68       38.29      2.25 o 
   3   8  10        7.03        8.81      2.04 o 
   4   8  10        7.00        7.40      2.52 o 
   5   8  10       93.60       95.08      3.80 o 
   6   8  10      155.80      169.48      5.41 o 
   7   8  10      567.64      580.92      9.61 o 
   8   8  10       18.11       19.80      3.90 o 
   9   8  10       27.17       21.08      4.62 o 
 -11   9  10       27.54       25.66      3.47 o 
 -10   9  10       24.86       22.18      3.03 o 
  -9   9  10        5.34        4.79      2.72 o 
  -8   9  10       47.53       44.91      3.01 o 
  -7   9  10       23.80       21.72      2.59 o 
  -6   9  10      276.49      281.17      4.91 o 
  -5   9  10        6.09        6.82      2.69 o 
  -4   9  10       26.93       24.51      2.70 o 
  -3   9  10      104.06       92.74      3.71 o 
  -2   9  10     1282.71     1292.01     10.36 o 
  -1   9  10       64.54       49.50      3.42 o 
   0   9  10      214.25      215.93      4.71 o 
   1   9  10      115.80      116.83      3.74 o 
   2   9  10      904.01      895.48      7.87 o 
   3   9  10       11.70       18.70      2.32 o 
   4   9  10     1533.95     1595.28     11.14 o 
   5   9  10       57.84       56.22      3.36 o 
   6   9  10      143.19      144.67      4.78 o 
   7   9  10        4.59        1.76      3.55 o 
   8   9  10      304.49      323.64      7.45 o 
   9   9  10       40.67       44.69      5.00 o 
 -11  10  10      242.12      251.61      5.51 o 
 -10  10  10      659.83      686.02      7.36 o 
  -9  10  10      151.12      153.28      4.23 o 
  -8  10  10        2.96        1.76      2.85 o 
  -7  10  10       23.77       19.27      2.83 o 
  -6  10  10      170.03      157.58      4.61 o 
  -5  10  10      112.31      119.44      4.01 o 
  -4  10  10       79.20       72.00      3.29 o 
  -3  10  10       95.87       87.83      3.76 o 
  -2  10  10       67.32       53.62      3.34 o 
  -1  10  10       35.14       44.78      3.38 o 
   0  10  10        4.42        3.41      2.64 o 
   1  10  10        2.89        2.81      2.56 o 
   2  10  10       35.88       40.89      2.84 o 
   3  10  10      116.22      126.66      4.04 o 
   4  10  10      336.22      351.72      5.95 o 
   5  10  10        2.69        0.42      2.73 o 
   6  10  10       32.84       35.61      3.62 o 
   7  10  10       56.20       47.90      4.04 o 
   8  10  10      120.85      121.75      5.17 o 
 -10  11  10       15.77       16.05      3.26 o 
  -9  11  10      147.17      150.70      5.03 o 
  -8  11  10      134.96      138.09      4.63 o 
  -7  11  10        6.09        2.72      3.03 o 
  -6  11  10      181.64      168.30      4.78 o 
  -5  11  10       11.61       11.12      2.95 o 
  -4  11  10       75.53       80.57      3.98 o 
  -3  11  10       13.19       11.54      3.12 o 
  -2  11  10       26.38       28.54      2.90 o 
  -1  11  10       80.26       74.71      3.48 o 
   0  11  10     1737.42     1734.65     13.17 o 
   1  11  10      282.87      278.00      5.91 o 
   2  11  10      255.73      252.99      4.88 o 
   3  11  10       97.96      104.15      3.92 o 
   4  11  10      435.67      433.00      6.91 o 
   5  11  10       95.07      101.84      4.75 o 
   6  11  10      464.90      463.78      8.00 o 
   7  11  10        5.68        3.88      4.10 o 
   8  11  10        2.29        0.36      4.24 o 
 -10  12  10       41.02       34.01      3.94 o 
  -9  12  10       76.45       76.82      4.32 o 
  -8  12  10       91.82       96.02      4.31 o 
  -7  12  10      487.65      496.49      7.12 o 
  -6  12  10      238.70      239.07      5.54 o 
  -5  12  10       18.14       15.44      3.47 o 
  -4  12  10       61.03       56.68      3.82 o 
  -3  12  10      587.35      637.10      8.91 o 
  -2  12  10       18.86       22.33      2.93 o 
  -1  12  10        0.70       -0.73      3.60 o 
   0  12  10       25.16       22.00      3.28 o 
   1  12  10       71.26       67.93      3.62 o 
   2  12  10       37.67       33.36      2.89 o 
   3  12  10        5.04        3.57      3.18 o 
   4  12  10      561.19      576.97     11.66 o 
   5  12  10        8.33        5.43      3.46 o 
   6  12  10       33.48       32.83      4.16 o 
   7  12  10      103.92      102.30      5.77 o 
  -9  13  10       33.05       31.30      3.79 o 
  -8  13  10        7.42        7.26      3.32 o 
  -7  13  10       63.18       58.77      4.18 o 
  -6  13  10       18.01       16.42      3.82 o 
  -5  13  10        3.79        6.86      3.57 o 
  -4  13  10       71.98       78.82      4.26 o 
  -3  13  10       95.93       90.97      4.09 o 
  -2  13  10       43.93       44.95      3.67 o 
  -1  13  10      396.14      391.39      7.72 o 
   0  13  10      453.43      434.24      7.49 o 
   1  13  10      274.80      281.44      5.75 o 
   2  13  10      385.56      403.64      6.90 o 
   3  13  10       54.34       47.78      3.93 o 
   4  13  10       10.19        8.57      3.25 o 
   5  13  10      777.93      801.43      9.69 o 
   6  13  10       18.91       14.34      3.91 o 
  -8  14  10      244.93      252.03      6.42 o 
  -7  14  10        4.92        6.93      3.94 o 
  -6  14  10       35.85       38.81      4.30 o 
  -5  14  10        5.04        5.04      4.02 o 
  -4  14  10       75.02       81.12      4.41 o 
  -3  14  10        2.29        1.73      3.13 o 
  -2  14  10        7.05        5.51      4.33 o 
  -1  14  10      112.71      103.46      5.06 o 
   0  14  10      826.71      860.28     10.67 o 
   1  14  10        4.41        5.57      3.39 o 
   2  14  10      324.03      336.85      7.42 o 
   3  14  10       96.08       89.97      4.43 o 
   4  14  10       44.21       44.24      4.03 o 
   5  14  10       11.04        9.00      3.60 o 
   6  14  10      146.90      145.93      5.95 o 
  -7  15  10       19.12       18.33      4.32 o 
  -6  15  10       72.78       69.66      4.78 o 
  -5  15  10       64.98       63.92      4.91 o 
  -4  15  10       15.33       15.85      3.58 o 
  -3  15  10       28.01       27.32      3.99 o 
  -2  15  10       73.19       76.42      5.83 o 
  -1  15  10      464.79      453.06     11.71 o 
   0  15  10      238.74      235.48      6.50 o 
   1  15  10       14.21       15.69      4.52 o 
   2  15  10      274.52      289.41      6.80 o 
   3  15  10      830.48      845.79     10.10 o 
   4  15  10       61.61       63.36      4.13 o 
  -6  16  10      708.52      740.05     11.42 o 
  -5  16  10      247.77      252.10      6.61 o 
  -4  16  10      425.81      428.99      9.44 o 
  -3  16  10       33.01       28.96      4.71 o 
  -2  16  10      261.03      268.91      8.50 o 
  -1  16  10       49.45       46.93      5.27 o 
   0  16  10        1.36        4.45      4.69 o 
   1  16  10        2.00        2.78      3.74 o 
   2  16  10       18.04       15.93      4.06 o 
   3  16  10       14.29       10.99      3.93 o 
  -4  17  10      116.42      110.38      5.75 o 
  -3  17  10      292.07      297.06      9.63 o 
  -2  17  10       66.41       71.54      7.30 o 
  -1  17  10       10.76       10.90      4.79 o 
   0  17  10      152.30      145.95      8.81 o 
   1  17  10      401.15      427.55      8.41 o 
 -13   0  11      266.31      251.00      7.26 o 
 -11   0  11        0.23        1.13      2.85 o 
  -9   0  11       68.61       68.89      3.30 o 
  -7   0  11      342.99      342.96      4.99 o 
  -5   0  11      368.97      349.98      7.86 o 
  -3   0  11       30.52       26.85      4.31 o 
  -1   0  11     1181.48     1119.81     24.55 o 
   1   0  11      622.98      657.69     18.83 o 
   3   0  11      488.95      483.02     17.81 o 
   5   0  11      206.07      215.87     14.59 o 
   7   0  11        6.84        8.71     10.17 o 
   9   0  11      190.45      211.86     17.10 o 
 -13   1  11       15.57       14.09      3.24 o 
 -12   1  11      215.68      225.83      4.34 o 
 -11   1  11        0.20        0.08      2.05 o 
 -10   1  11       30.95       28.40      2.19 o 
  -9   1  11       22.36       20.86      1.99 o 
  -8   1  11      388.76      399.07      4.03 o 
  -7   1  11      314.28      312.59      3.69 o 
  -6   1  11        6.18        4.26      1.74 o 
  -5   1  11       25.13       22.06      1.97 o 
  -4   1  11       46.61       38.62      2.33 o 
  -3   1  11     2114.37     1997.27     11.97 o 
  -2   1  11      137.73      147.37      5.55 o 
  -1   1  11      356.29      318.82     13.98 o 
   0   1  11       70.11       82.44      2.95 o 
   1   1  11        5.74       12.13      3.92 o 
   2   1  11      365.76      363.10     18.11 o 
   3   1  11        8.74        4.95      5.22 o 
   4   1  11        9.44        3.89      5.51 o 
   5   1  11       61.78       55.02      7.23 o 
   6   1  11      213.88      212.97     11.04 o 
   7   1  11      240.90      253.48     15.42 o 
   8   1  11      342.87      350.39     13.91 o 
   9   1  11      237.83      248.11     14.58 o 
  10   1  11      229.27      222.25     19.13 o 
 -13   2  11       25.85       25.84      3.55 o 
 -12   2  11        0.19        1.23      2.56 o 
 -11   2  11       67.15       64.32      3.02 o 
 -10   2  11      294.37      304.09      3.90 o 
  -9   2  11       18.10       16.72      2.02 o 
  -8   2  11      341.16      344.21      3.97 o 
  -7   2  11      306.04      292.64      3.61 o 
  -6   2  11      239.92      232.50      3.40 o 
  -5   2  11       11.51        8.18      1.82 o 
  -4   2  11     1306.35     1260.05      9.12 o 
  -3   2  11      339.45      336.58      3.87 o 
  -2   2  11     1631.01     1618.24     14.71 o 
  -1   2  11     3549.95     3440.23     44.42 o 
   0   2  11       43.89       43.79      3.02 o 
   1   2  11     1075.54      976.13     17.54 o 
   2   2  11      279.47      224.28      9.90 o 
   3   2  11      272.33      289.56     10.18 o 
   4   2  11       29.26       31.84      6.02 o 
   5   2  11       97.37       92.60      8.10 o 
   6   2  11        1.57        1.21      6.06 o 
   7   2  11        5.80        6.87      7.15 o 
   8   2  11       13.23       15.46      7.60 o 
   9   2  11       32.08       29.65      8.16 o 
  10   2  11       20.94       29.37     14.60 o 
 -12   3  11      224.35      222.21      4.37 o 
 -11   3  11       78.86       76.41      3.09 o 
 -10   3  11      224.83      225.29      4.11 o 
  -9   3  11       62.18       61.54      2.63 o 
  -8   3  11        0.06        1.41      1.95 o 
  -7   3  11      227.65      225.10      3.44 o 
  -6   3  11      724.89      753.99      5.62 o 
  -5   3  11      234.03      233.50      3.58 o 
  -4   3  11      286.36      290.70      3.49 o 
  -3   3  11      429.96      421.82      4.80 o 
  -2   3  11      511.69      459.75      8.55 o 
  -1   3  11      608.34      531.06      8.46 o 
   0   3  11      316.48      292.21      6.45 o 
   1   3  11       66.71       53.04      3.70 o 
   2   3  11       18.24       22.47      2.15 o 
   3   3  11       71.89       82.68      4.51 o 
   4   3  11       73.98       63.39      7.02 o 
   5   3  11      343.09      352.30     12.06 o 
   6   3  11      457.42      437.98     13.75 o 
   7   3  11      107.85      104.28      9.06 o 
   8   3  11       31.90       37.86      7.93 o 
   9   3  11      207.66      226.38     18.30 o 
  10   3  11       67.13       54.94      8.82 o 
 -12   4  11       32.65       35.77      3.29 o 
 -11   4  11       26.82       24.20      2.80 o 
 -10   4  11      179.71      178.25      3.85 o 
  -9   4  11       67.93       64.48      2.67 o 
  -8   4  11      400.63      401.18      4.64 o 
  -7   4  11      202.72      199.97      3.35 o 
  -6   4  11       63.77       55.26      2.31 o 
  -5   4  11       81.19       80.90      2.31 o 
  -4   4  11     1923.65     1888.37      9.83 o 
  -3   4  11      554.72      564.96      6.69 o 
  -2   4  11       58.94       66.13      3.47 o 
  -1   4  11       77.85       93.64      5.16 o 
   0   4  11      282.82      260.64      5.73 o 
   1   4  11      177.44      167.28      5.72 o 
   2   4  11       56.02       49.42      2.78 o 
   3   4  11      233.13      231.87      5.33 o 
   4   4  11       66.79       51.74      4.38 o 
   5   4  11       65.49       70.71      7.55 o 
   6   4  11      179.25      179.38     11.43 o 
   7   4  11        0.80        0.93      4.72 o 
   8   4  11       26.21       21.50      7.30 o 
   9   4  11        3.83        8.01     12.12 o 
 -12   5  11       34.43       37.30      3.45 o 
 -11   5  11      140.58      126.96      4.23 o 
 -10   5  11       47.40       44.09      2.78 o 
  -9   5  11      370.19      373.45      4.82 o 
  -8   5  11      282.81      283.87      4.11 o 
  -7   5  11      539.59      554.85      5.38 o 
  -6   5  11        0.10       -0.04      1.87 o 
  -5   5  11      340.67      342.46      3.59 o 
  -4   5  11      226.92      219.69      3.58 o 
  -3   5  11      924.79      885.29      7.03 o 
  -2   5  11      268.36      253.61      4.82 o 
  -1   5  11        0.00        1.32      2.61 o 
   0   5  11       64.87       73.12      3.89 o 
   1   5  11      347.96      381.40     10.64 o 
   2   5  11      295.81      314.58      4.78 o 
   3   5  11        0.22        0.76      2.33 o 
   4   5  11      159.71      170.98      5.18 o 
   5   5  11      450.04      457.27      9.92 o 
   6   5  11      233.46      217.83     10.55 o 
   7   5  11      155.77      149.23      7.57 o 
   8   5  11       25.66       24.92     11.06 o 
   9   5  11       30.13       32.27     12.11 o 
 -12   6  11       61.82       59.82      3.67 o 
 -11   6  11       10.28       11.39      3.05 o 
 -10   6  11      166.20      156.68      4.26 o 
  -9   6  11       65.93       62.66      3.05 o 
  -8   6  11       67.66       62.76      2.90 o 
  -7   6  11      404.73      408.72      4.82 o 
  -6   6  11      229.50      229.24      3.57 o 
  -5   6  11        6.51        3.96      2.14 o 
  -4   6  11      521.98      518.97      5.66 o 
  -3   6  11       12.91        8.72      2.01 o 
  -2   6  11      745.05      698.10      7.88 o 
  -1   6  11       18.78       33.90      2.77 o 
   0   6  11       61.25       65.56      4.51 o 
   1   6  11      362.16      313.43      5.61 o 
   2   6  11       68.12       67.63      2.81 o 
   3   6  11       64.56       72.56      3.48 o 
   4   6  11       41.12       38.27      3.74 o 
   5   6  11        0.84        0.19      3.41 o 
   6   6  11        1.14        1.18      4.34 o 
   7   6  11      106.81       99.60      8.95 o 
   8   6  11       78.18       64.46     11.08 o 
   9   6  11      200.37      218.34     12.52 o 
 -12   7  11       31.50       28.84      3.53 o 
 -11   7  11      527.10      539.14      7.03 o 
 -10   7  11      384.58      377.44      5.84 o 
  -9   7  11       30.20       31.75      2.99 o 
  -8   7  11        5.90        5.00      2.31 o 
  -7   7  11      383.85      397.32      5.07 o 
  -6   7  11      272.60      271.94      4.17 o 
  -5   7  11      427.81      416.28      5.04 o 
  -4   7  11      217.99      225.19      4.13 o 
  -3   7  11        1.21       -0.09      2.41 o 
  -2   7  11        0.41        1.31      2.93 o 
  -1   7  11       14.36       15.29      2.40 o 
   0   7  11        4.33        2.86      3.13 o 
   1   7  11       94.47       84.58      3.28 o 
   2   7  11       72.75       78.92      3.06 o 
   3   7  11        5.80        5.15      2.27 o 
   4   7  11      146.87      142.04      6.35 o 
   5   7  11      162.37      153.64      5.71 o 
   6   7  11        4.33        4.80      5.65 o 
   7   7  11      507.74      542.17     15.90 o 
   8   7  11       35.83       34.59      7.50 o 
   9   7  11       16.59       24.97      8.54 o 
 -11   8  11       44.71       42.85      3.69 o 
 -10   8  11      130.55      125.37      4.43 o 
  -9   8  11      187.04      179.85      4.67 o 
  -8   8  11      200.73      205.38      4.91 o 
  -7   8  11        1.92        2.29      2.50 o 
  -6   8  11      464.01      473.06      5.28 o 
  -5   8  11       67.34       69.18      3.10 o 
  -4   8  11      445.94      435.12      6.52 o 
  -3   8  11       28.62       27.42      2.95 o 
  -2   8  11      185.19      186.79      5.23 o 
  -1   8  11       88.83       86.22      4.68 o 
   0   8  11      305.25      291.78     11.65 o 
   1   8  11       16.56       12.39      2.65 o 
   2   8  11      400.93      407.25      5.68 o 
   3   8  11       35.48       38.39      2.93 o 
   4   8  11       28.17       22.43      3.15 o 
   5   8  11       15.54       11.85      4.41 o 
   6   8  11       50.17       53.29      5.47 o 
   7   8  11        1.13        1.23      5.07 o 
   8   8  11      170.46      169.17      9.00 o 
 -11   9  11       47.73       43.87      4.11 o 
 -10   9  11        6.67        3.62      3.50 o 
  -9   9  11      847.28      872.05      9.29 o 
  -8   9  11       37.91       38.89      3.75 o 
  -7   9  11      514.00      519.08      6.78 o 
  -6   9  11       78.63       75.84      3.76 o 
  -5   9  11      328.63      319.42      6.14 o 
  -4   9  11        8.72        8.17      2.94 o 
  -3   9  11       15.37       15.62      3.02 o 
  -2   9  11       68.72       68.24      4.06 o 
  -1   9  11      172.93      165.48      5.80 o 
   0   9  11      192.87      196.88      7.37 o 
   1   9  11     1295.69     1341.41     10.36 o 
   2   9  11      143.98      148.66      4.16 o 
   3   9  11       57.41       60.25      3.52 o 
   4   9  11       51.39       59.44      3.87 o 
   5   9  11      618.99      669.97     12.90 o 
   6   9  11       72.89       74.90      5.44 o 
   7   9  11      594.25      613.66     13.56 o 
   8   9  11       97.30       93.20      7.97 o 
 -10  10  11      204.75      197.12      5.58 o 
  -9  10  11       32.03       29.57      3.65 o 
  -8  10  11        3.14        2.07      3.12 o 
  -7  10  11      269.78      260.19      5.32 o 
  -6  10  11      156.77      150.04      5.18 o 
  -5  10  11        1.12        1.78      3.16 o 
  -4  10  11       73.90       78.39      4.00 o 
  -3  10  11       27.78       27.23      3.27 o 
  -2  10  11      187.96      199.22      5.69 o 
  -1  10  11        2.76        3.20      3.41 o 
   0  10  11      966.05     1024.74     14.79 o 
   1  10  11       13.18       10.65      2.72 o 
   2  10  11      212.05      219.57      4.66 o 
   3  10  11      216.20      221.41      5.42 o 
   4  10  11      277.26      302.49      6.87 o 
   5  10  11       15.76       14.33      5.03 o 
   6  10  11        5.19        8.62      4.47 o 
   7  10  11       17.62       15.40      4.90 o 
 -10  11  11        0.06       -0.22      3.50 o 
  -9  11  11        0.21       -2.02      3.73 o 
  -8  11  11       36.15       35.29      3.95 o 
  -7  11  11       20.79       19.33      3.44 o 
  -6  11  11       35.63       31.23      3.77 o 
  -5  11  11       49.70       47.12      3.94 o 
  -4  11  11       30.55       34.67      3.52 o 
  -3  11  11      342.38      331.16      6.51 o 
  -2  11  11      127.66      125.41      6.88 o 
  -1  11  11      100.95       99.06      6.64 o 
   0  11  11       22.40       15.97      4.02 o 
   1  11  11      179.46      178.69      4.74 o 
   2  11  11       17.74       19.37      3.04 o 
   3  11  11      244.05      237.24      5.28 o 
   4  11  11        8.43        6.38      3.47 o 
   5  11  11       42.36       43.54      5.87 o 
   6  11  11      114.83      122.07      6.61 o 
   7  11  11       57.24       46.86      5.11 o 
  -9  12  11      110.73      122.54      5.77 o 
  -8  12  11        4.55        6.25      3.51 o 
  -7  12  11        0.08       -0.57      3.47 o 
  -6  12  11      544.44      572.32      8.69 o 
  -5  12  11      109.60      117.05      4.82 o 
  -4  12  11        0.93       -0.09      3.36 o 
  -3  12  11      380.19      372.02      6.98 o 
  -2  12  11      479.76      479.41     15.55 o 
  -1  12  11       63.27       56.78      5.79 o 
   0  12  11       96.17       91.87      4.86 o 
   1  12  11       40.14       38.68      3.36 o 
   2  12  11      277.77      287.85      5.49 o 
   3  12  11      775.03      795.88     13.53 o 
   4  12  11      149.50      144.13      5.85 o 
   5  12  11      359.53      376.81     11.32 o 
   6  12  11      348.87      358.65      9.06 o 
  -8  13  11       65.80       66.55      4.55 o 
  -7  13  11        7.56        5.50      3.56 o 
  -6  13  11      259.50      262.03      6.54 o 
  -5  13  11       28.27       27.94      4.11 o 
  -4  13  11       45.29       39.07      4.07 o 
  -3  13  11        0.04        1.87      3.42 o 
  -2  13  11        1.14       -0.52      5.10 o 
  -1  13  11      287.56      296.11      8.20 o 
   0  13  11        0.78        1.70      3.60 o 
   1  13  11       57.90       57.47      4.06 o 
   2  13  11      502.77      507.94      7.74 o 
   3  13  11      132.63      135.38      5.31 o 
   4  13  11      909.49      968.56     12.88 o 
   5  13  11        6.70        7.77      4.63 o 
  -7  14  11        2.12        3.74      3.70 o 
  -6  14  11        2.84        4.14      3.76 o 
  -5  14  11       34.96       36.55      4.27 o 
  -4  14  11       22.83       22.20      4.01 o 
  -3  14  11     1477.08     1536.31     26.20 o 
  -2  14  11        6.21        7.35      4.56 o 
  -1  14  11        6.46        3.95      4.17 o 
   0  14  11      173.53      173.68      6.98 o 
   1  14  11      716.50      733.47     11.19 o 
   2  14  11      148.33      150.24      5.74 o 
   3  14  11      762.60      774.07     10.10 o 
   4  14  11      747.95      792.03     11.24 o 
  -6  15  11      177.31      172.98      6.55 o 
  -5  15  11      224.76      230.87      6.82 o 
  -4  15  11        9.88        9.31      4.79 o 
  -3  15  11       97.58       98.23      7.45 o 
  -2  15  11      195.07      200.59      9.08 o 
  -1  15  11      242.84      261.31      9.65 o 
   0  15  11       70.97       73.54      5.54 o 
   1  15  11       27.64       28.31      3.97 o 
   2  15  11      118.33      112.56      5.24 o 
   3  15  11      235.87      254.49      7.38 o 
  -4  16  11       61.36       59.79      8.34 o 
  -3  16  11      197.43      181.61      9.40 o 
  -2  16  11       29.78       27.99      6.32 o 
  -1  16  11      172.27      165.59      6.67 o 
   0  16  11      330.83      326.46     11.45 o 
   1  16  11       51.39       47.82      5.13 o 
 -12   0  12       10.35       11.26      4.81 o 
 -10   0  12      266.41      271.41      6.21 o 
  -8   0  12       25.40       23.03      3.35 o 
  -6   0  12     1042.35     1025.26     12.17 o 
  -4   0  12       80.63       68.24      5.68 o 
  -2   0  12      135.29      144.10     11.59 o 
   0   0  12     1194.78     1212.38     28.80 o 
   2   0  12      125.45      119.87     10.89 o 
   4   0  12     1195.82     1269.80     29.56 o 
   6   0  12      772.29      846.41     26.97 o 
   8   0  12       42.10       32.17     11.90 o 
 -12   1  12        7.48        6.71      3.17 o 
 -11   1  12      164.82      174.87      4.13 o 
 -10   1  12       92.89       86.62      3.11 o 
  -9   1  12       63.13       66.43      2.94 o 
  -8   1  12        6.40        7.16      2.40 o 
  -7   1  12      763.93      763.06      7.10 o 
  -6   1  12      789.51      775.79      7.17 o 
  -5   1  12      498.82      496.30      5.87 o 
  -4   1  12      167.23      160.61      4.33 o 
  -3   1  12      518.55      501.77      8.23 o 
  -2   1  12       35.80       21.18      6.10 o 
  -1   1  12       50.89       42.31      6.82 o 
   0   1  12       17.90        8.02      4.20 o 
   1   1  12       18.91       19.92      5.35 o 
   2   1  12        0.25        0.29      5.41 o 
   3   1  12      112.38      108.27      7.68 o 
   4   1  12      447.91      448.98     19.81 o 
   5   1  12      248.21      264.76     12.66 o 
   6   1  12      354.86      368.67     18.33 o 
   7   1  12      296.52      326.57     13.80 o 
   8   1  12        2.69       -2.00      7.62 o 
   9   1  12      288.71      302.81     14.70 o 
 -12   2  12       90.04       90.76      3.97 o 
 -11   2  12       17.06       15.63      3.18 o 
 -10   2  12        8.67        8.57      2.56 o 
  -9   2  12        5.30        6.19      2.59 o 
  -8   2  12      571.27      581.39      6.34 o 
  -7   2  12      267.64      266.75      4.89 o 
  -6   2  12      217.24      205.51      4.42 o 
  -5   2  12      667.23      672.98      7.50 o 
  -4   2  12      294.57      292.31      6.15 o 
  -3   2  12       13.54        9.87      3.69 o 
  -2   2  12     1198.34     1142.01     15.21 o 
  -1   2  12      203.45      170.96      6.72 o 
   0   2  12      444.09      510.41     12.44 o 
   1   2  12       48.25       55.59      5.11 o 
   2   2  12      186.12      190.94      8.94 o 
   3   2  12       23.18       20.39      5.95 o 
   4   2  12      728.03      717.58     21.66 o 
   5   2  12       96.42       75.34      7.84 o 
   6   2  12      283.90      293.23     12.26 o 
   7   2  12       33.48       26.22      7.61 o 
   8   2  12        0.52       -1.62      7.93 o 
   9   2  12      302.53      320.76     14.64 o 
 -12   3  12       73.46       70.54      4.01 o 
 -11   3  12       26.44       19.86      3.11 o 
 -10   3  12       66.62       63.36      3.64 o 
  -9   3  12      290.28      304.97      5.11 o 
  -8   3  12      328.93      323.67      5.28 o 
  -7   3  12      867.57      896.52      7.67 o 
  -6   3  12       54.73       59.94      2.89 o 
  -5   3  12      280.37      279.83      4.86 o 
  -4   3  12      860.69      791.08      9.21 o 
  -3   3  12        5.34        7.14      3.49 o 
  -2   3  12      126.24      123.48      6.46 o 
  -1   3  12       80.79       91.54      5.63 o 
   0   3  12       39.35       36.17      5.31 o 
   1   3  12        8.06       16.47      4.42 o 
   2   3  12      206.23      222.55      9.64 o 
   3   3  12        3.89        2.99      5.29 o 
   4   3  12       12.99       10.51      6.00 o 
   5   3  12        0.51        1.17      6.30 o 
   6   3  12      234.20      244.84     11.54 o 
   7   3  12       31.54       25.67      8.68 o 
   8   3  12      802.25      826.38     20.66 o 
   9   3  12        3.33        9.02     11.59 o 
 -12   4  12       64.56       62.09      3.99 o 
 -11   4  12       25.26       25.45      3.42 o 
 -10   4  12        8.36        8.20      3.09 o 
  -9   4  12      259.14      267.35      4.86 o 
  -8   4  12      206.78      203.23      4.51 o 
  -7   4  12      149.56      143.60      3.79 o 
  -6   4  12      108.60      110.03      3.67 o 
  -5   4  12       38.56       34.16      3.35 o 
  -4   4  12        0.09       -0.31      2.87 o 
  -3   4  12      820.73      817.34     11.04 o 
  -2   4  12       86.60       81.08      4.70 o 
  -1   4  12        3.21        2.10      3.91 o 
   0   4  12      541.17      529.74      8.86 o 
   1   4  12      127.13      113.09      4.55 o 
   2   4  12       20.97       23.68      5.51 o 
   3   4  12       15.97       12.65      5.58 o 
   4   4  12      180.77      175.32      9.30 o 
   5   4  12      322.92      351.26     12.74 o 
   6   4  12      130.00      127.76      9.77 o 
   7   4  12      168.14      164.45     11.02 o 
   8   4  12       49.19       53.32      8.83 o 
   9   4  12      261.35      243.18     19.79 o 
 -12   5  12       50.23       52.71      4.18 o 
 -11   5  12       24.74       21.06      3.61 o 
 -10   5  12      558.30      574.36      8.48 o 
  -9   5  12       42.22       45.93      3.29 o 
  -8   5  12       84.37       87.04      3.94 o 
  -7   5  12        2.18        0.51      2.78 o 
  -6   5  12     1330.34     1310.30      9.58 o 
  -5   5  12      389.24      383.96      6.07 o 
  -4   5  12      373.68      376.10      6.11 o 
  -3   5  12      341.20      338.45      6.20 o 
  -2   5  12      144.03      123.79      4.24 o 
  -1   5  12       53.38       49.01      4.62 o 
   0   5  12      364.59      334.67      9.05 o 
   1   5  12       42.51       37.55      4.48 o 
   2   5  12        2.86        0.42      2.72 o 
   3   5  12      108.35      103.24      7.74 o 
   4   5  12       11.11        9.72      5.49 o 
   5   5  12        7.37        7.26      6.32 o 
   6   5  12       28.58       28.17      7.52 o 
   7   5  12      337.39      347.27     12.50 o 
   8   5  12       55.49       59.47     13.39 o 
 -11   6  12       42.57       42.29      4.30 o 
 -10   6  12      285.90      291.63      6.59 o 
  -9   6  12      171.06      177.38      4.87 o 
  -8   6  12      172.18      169.05      4.65 o 
  -7   6  12       49.19       47.91      3.27 o 
  -6   6  12       75.79       73.61      3.81 o 
  -5   6  12       17.08       13.63      2.92 o 
  -4   6  12        2.89       -0.12      2.58 o 
  -3   6  12        3.72        3.14      3.00 o 
  -2   6  12      207.10      198.46      4.92 o 
  -1   6  12      128.24      131.24      5.82 o 
   0   6  12      159.51      159.65      5.15 o 
   1   6  12        1.82        2.19      3.22 o 
   2   6  12       21.48       19.30      2.59 o 
   3   6  12      250.59      250.75      7.44 o 
   4   6  12        0.25        2.81      5.51 o 
   5   6  12      203.04      208.60     18.85 o 
   6   6  12       72.98       77.99      8.70 o 
   7   6  12      436.34      468.89     14.97 o 
   8   6  12      247.18      263.07     19.92 o 
 -11   7  12        3.25        6.15      4.04 o 
 -10   7  12       19.65       16.44      3.72 o 
  -9   7  12      208.97      204.75      5.70 o 
  -8   7  12      401.02      406.13      6.89 o 
  -7   7  12      385.70      394.99      6.56 o 
  -6   7  12      120.71      126.40      4.30 o 
  -5   7  12       17.52       15.32      2.94 o 
  -4   7  12       89.64       97.00      4.18 o 
  -3   7  12       98.56       98.39      4.59 o 
  -2   7  12      238.36      248.00      5.92 o 
  -1   7  12       14.55       14.60      5.90 o 
   0   7  12      587.31      613.84     21.48 o 
   1   7  12       34.21       37.35      3.44 o 
   2   7  12       51.36       56.14      3.39 o 
   3   7  12      197.20      226.89      8.96 o 
   4   7  12       25.58       21.87      6.18 o 
   5   7  12      177.46      190.14     18.49 o 
   6   7  12       66.03       69.56     12.30 o 
   7   7  12        6.50        9.18      6.64 o 
   8   7  12       26.40       14.92     10.76 o 
 -11   8  12        0.74        1.50      4.19 o 
 -10   8  12        2.52        0.88      3.96 o 
  -9   8  12       12.41        7.29      3.98 o 
  -8   8  12       88.66       87.73      5.61 o 
  -7   8  12        6.30        5.04      4.48 o 
  -6   8  12      223.76      232.27      5.77 o 
  -5   8  12        8.84        5.54      3.90 o 
  -4   8  12       71.24       65.58      4.32 o 
  -3   8  12        1.18        2.09      3.51 o 
  -2   8  12       27.71       29.01      4.30 o 
  -1   8  12      783.22      784.89     11.15 o 
   0   8  12        1.04       -0.36      4.09 o 
   1   8  12      139.01      129.64      4.64 o 
   2   8  12        0.29        0.42      3.22 o 
   3   8  12      195.58      188.93      7.08 o 
   4   8  12       24.63       29.12      4.88 o 
   5   8  12     1279.67     1392.57     35.94 o 
   6   8  12      277.74      293.72     19.49 o 
   7   8  12      181.25      208.39     31.09 o 
 -10   9  12      247.00      258.22      8.00 o 
  -9   9  12      126.82      128.79      6.33 o 
  -8   9  12        8.86        6.22      4.38 o 
  -7   9  12       20.90       19.34      4.58 o 
  -6   9  12      161.66      167.24      6.04 o 
  -5   9  12       25.68       22.56      3.92 o 
  -4   9  12      179.90      186.70      5.69 o 
  -3   9  12      124.53      118.89      5.19 o 
  -2   9  12        0.14        0.40      3.97 o 
  -1   9  12        8.82       10.09      3.76 o 
   0   9  12      221.26      228.57      7.03 o 
   1   9  12        0.03        1.31      2.84 o 
   2   9  12       42.92       35.77      3.65 o 
   3   9  12       29.72       28.68      3.74 o 
   4   9  12       37.44       39.73      5.23 o 
   5   9  12        0.34        4.91     10.88 o 
   6   9  12        1.03       -4.79      7.57 o 
   7   9  12        2.11        1.46      7.48 o 
 -10  10  12      363.23      374.83      9.20 o 
  -9  10  12        0.36        2.02      4.85 o 
  -8  10  12        6.44        2.69      4.37 o 
  -7  10  12        0.03       -0.80      4.20 o 
  -6  10  12       80.53       79.37      5.05 o 
  -5  10  12        5.82        6.32      3.73 o 
  -4  10  12       21.55       20.36      4.19 o 
  -3  10  12      347.32      377.09      8.00 o 
  -2  10  12        8.41        4.27      4.04 o 
  -1  10  12      335.15      323.59      9.75 o 
   0  10  12      179.30      191.77      5.84 o 
   1  10  12      235.78      242.68      5.74 o 
   2  10  12      443.81      478.01      8.43 o 
   3  10  12      188.17      188.86      5.81 o 
   4  10  12        0.25       -2.59      4.43 o 
   5  10  12      263.05      245.91     11.41 o 
   6  10  12       98.16      107.38     10.23 o 
  -9  11  12        3.42        2.58      4.62 o 
  -8  11  12      239.11      251.17      7.57 o 
  -7  11  12      121.32      125.58      5.89 o 
  -6  11  12        4.50        0.94      3.93 o 
  -5  11  12       13.95       13.18      3.99 o 
  -4  11  12        5.20        5.46      3.93 o 
  -3  11  12      257.96      249.56      7.91 o 
  -2  11  12      169.47      166.78      8.14 o 
  -1  11  12      177.23      174.48      8.06 o 
   0  11  12       10.03       12.01      3.55 o 
   1  11  12      646.07      675.72      9.05 o 
   2  11  12      101.62       92.77      4.41 o 
   3  11  12       81.10       82.14      4.70 o 
   4  11  12      165.95      185.01      8.35 o 
   5  11  12        2.97        1.81      6.64 o 
   6  11  12        0.60        3.43      7.47 o 
  -8  12  12        0.66        2.14      4.66 o 
  -7  12  12        8.63        7.72      4.44 o 
  -6  12  12       68.33       66.66      5.10 o 
  -5  12  12      114.30      107.45      5.91 o 
  -4  12  12       60.09       62.45      4.91 o 
  -3  12  12       10.69        6.75      4.23 o 
  -2  12  12       48.07       48.72      6.09 o 
  -1  12  12      580.48      585.47     11.13 o 
   0  12  12      951.19      935.32     13.95 o 
   1  12  12      483.06      483.49      8.00 o 
   2  12  12     1104.99     1135.53     11.96 o 
   3  12  12      742.85      767.81     12.64 o 
   4  12  12      171.63      168.47      8.24 o 
   5  12  12      271.15      284.36     12.52 o 
  -7  13  12        0.11       -0.95      4.40 o 
  -6  13  12       45.16       50.73      5.06 o 
  -5  13  12      537.02      527.75     10.24 o 
  -4  13  12      147.65      158.41      7.29 o 
  -3  13  12      139.09      139.99      8.25 o 
  -2  13  12      345.92      350.33     10.77 o 
  -1  13  12       97.38      102.73      6.13 o 
   0  13  12      131.68      127.63      5.58 o 
   1  13  12      115.24      133.11      5.74 o 
   2  13  12       20.14       19.88      4.10 o 
   3  13  12        0.99        1.31      4.35 o 
   4  13  12        0.10        1.10      5.33 o 
  -6  14  12      392.62      405.73      9.83 o 
  -5  14  12       49.90       52.90      5.34 o 
  -4  14  12       43.44       39.21      6.61 o 
  -3  14  12       13.67       12.39      5.95 o 
  -2  14  12      279.71      282.50      8.82 o 
  -1  14  12      108.02      110.11      6.28 o 
   0  14  12      596.80      601.21     11.62 o 
   1  14  12      405.73      421.22     10.19 o 
   2  14  12      178.67      176.46      6.75 o 
   3  14  12       22.40       20.30      4.68 o 
  -4  15  12       56.85       61.16      7.38 o 
  -3  15  12      205.48      202.96      8.22 o 
  -2  15  12       52.06       52.74      6.67 o 
  -1  15  12        5.07        4.07      4.83 o 
   0  15  12      494.57      492.80     21.98 o 
   1  15  12      243.62      250.00      8.71 o 
 -11   0  13        5.21        7.61      3.43 o 
  -9   0  13     2227.22     2267.98     15.40 o 
  -7   0  13       47.26       49.68      4.04 o 
  -5   0  13        2.28       -0.17      4.89 o 
  -3   0  13       60.46       74.27     10.97 o 
  -1   0  13        2.22        0.23      8.23 o 
   1   0  13     1282.33     1291.91     28.37 o 
   3   0  13      275.12      321.36     16.79 o 
   5   0  13       39.49       42.83     11.03 o 
   7   0  13       99.31       88.89     14.01 o 
 -11   1  13        6.41        4.77      2.76 o 
 -10   1  13       19.89       18.97      2.64 o 
  -9   1  13       22.47       20.69      2.63 o 
  -8   1  13      142.68      145.38      3.69 o 
  -7   1  13       70.32       71.10      3.30 o 
  -6   1  13      294.90      291.35      7.29 o 
  -5   1  13      362.74      325.32      7.52 o 
  -4   1  13        0.50        0.40      3.76 o 
  -3   1  13       20.67       11.99      5.20 o 
  -2   1  13      363.71      375.52     12.05 o 
  -1   1  13       20.07       18.51      6.12 o 
   0   1  13      675.26      663.42     12.14 o 
   1   1  13      400.95      376.64     11.76 o 
   2   1  13       30.84       13.65      5.75 o 
   3   1  13      444.78      447.99     13.47 o 
   4   1  13      203.85      190.71     10.08 o 
   5   1  13       31.30       43.82      7.77 o 
   6   1  13        0.07       -3.95      7.36 o 
   7   1  13       38.41       36.94      8.14 o 
   8   1  13        7.26        8.43      8.07 o 
 -11   2  13      507.23      495.20      6.79 o 
 -10   2  13       26.39       21.95      3.02 o 
  -9   2  13        8.04        9.65      2.93 o 
  -8   2  13      129.59      136.86      4.36 o 
  -7   2  13      124.15      117.59      4.31 o 
  -6   2  13      147.47      132.82      5.28 o 
  -5   2  13      272.04      256.82      6.92 o 
  -4   2  13        4.32        4.55      3.78 o 
  -3   2  13      207.04      180.56      6.66 o 
  -2   2  13        1.76        7.30      6.41 o 
  -1   2  13       39.98       52.91      5.27 o 
   0   2  13        4.20        5.16      5.51 o 
   1   2  13      284.85      261.49     10.02 o 
   2   2  13      198.97      195.61      9.65 o 
   3   2  13      226.32      261.62     11.01 o 
   4   2  13      132.00      111.61      8.70 o 
   5   2  13      316.38      311.83     12.53 o 
   6   2  13     1046.77     1144.40     22.81 o 
   7   2  13      143.46      139.74     10.80 o 
   8   2  13      106.38      113.06     10.56 o 
 -11   3  13        0.80        1.18      3.33 o 
 -10   3  13       43.36       43.42      3.71 o 
  -9   3  13      126.42      134.27      4.50 o 
  -8   3  13       18.11       15.45      3.30 o 
  -7   3  13      188.52      187.59      5.55 o 
  -6   3  13       14.85        9.38      3.51 o 
  -5   3  13      121.78      115.15      4.91 o 
  -4   3  13       26.36       18.36      3.94 o 
  -3   3  13      145.22      138.64      7.21 o 
  -2   3  13      391.78      409.16      8.50 o 
  -1   3  13       18.94       18.56      5.26 o 
   0   3  13       46.70       50.63      6.40 o 
   1   3  13       66.21       68.12      5.89 o 
   2   3  13      174.96      179.63      9.10 o 
   3   3  13       12.77       11.15      6.29 o 
   4   3  13      398.75      423.85     13.67 o 
   5   3  13      326.70      337.50     13.14 o 
   6   3  13       62.72       64.49      8.54 o 
   7   3  13      304.03      315.05     13.99 o 
   8   3  13        3.65        1.34      8.04 o 
 -11   4  13       40.89       39.40      4.09 o 
 -10   4  13        9.37        9.77      3.43 o 
  -9   4  13      116.38      112.21      4.10 o 
  -8   4  13      198.26      208.39      5.54 o 
  -7   4  13       89.31       93.93      4.32 o 
  -6   4  13     1041.61     1067.23     12.02 o 
  -5   4  13       41.78       39.77      3.51 o 
  -4   4  13      110.02      105.14      4.60 o 
  -3   4  13       28.51       31.76      5.65 o 
  -2   4  13        3.09        5.07      3.50 o 
  -1   4  13       90.73       82.58      7.07 o 
   0   4  13        9.47        6.08      5.10 o 
   1   4  13        0.17        2.13      4.45 o 
   2   4  13       97.40       96.21      7.65 o 
   3   4  13        0.51       -0.18      5.51 o 
   4   4  13      279.41      286.37     11.80 o 
   5   4  13       36.72       36.11      7.48 o 
   6   4  13      590.88      603.46     17.11 o 
   7   4  13       21.27       16.70      7.69 o 
   8   4  13      201.66      221.33     13.21 o 
 -11   5  13      280.84      287.21      9.58 o 
 -10   5  13       67.21       62.85      4.95 o 
  -9   5  13      176.45      178.09      5.59 o 
  -8   5  13      289.73      276.58      6.08 o 
  -7   5  13      209.34      201.33      5.31 o 
  -6   5  13      601.33      611.73      9.17 o 
  -5   5  13      149.57      149.51      4.58 o 
  -4   5  13       75.30       71.81      4.28 o 
  -3   5  13      572.85      540.74      8.42 o 
  -2   5  13       84.74       92.96      5.67 o 
  -1   5  13      531.22      516.42     10.62 o 
   0   5  13      515.07      527.86     12.84 o 
   1   5  13       88.68      103.31      4.84 o 
   2   5  13       25.29       19.65      5.58 o 
   3   5  13      251.36      232.02     10.17 o 
   4   5  13       20.06       20.66      6.38 o 
   5   5  13       35.87       41.90      7.52 o 
   6   5  13      108.41      124.16     11.95 o 
   7   5  13      376.29      415.87     18.91 o 
 -11   6  13      111.14      109.59      5.74 o 
 -10   6  13        0.61       -0.15      4.12 o 
  -9   6  13        7.95        6.33      4.08 o 
  -8   6  13      379.44      398.03      7.07 o 
  -7   6  13       20.72       17.79      3.39 o 
  -6   6  13      290.76      289.44      5.90 o 
  -5   6  13      162.86      170.08      4.67 o 
  -4   6  13      128.92      124.26      4.52 o 
  -3   6  13      104.80      107.15      5.43 o 
  -2   6  13      382.74      363.01     12.70 o 
  -1   6  13       50.99       45.80      7.22 o 
   0   6  13       30.05       24.71      5.65 o 
   1   6  13       74.12       66.54      4.33 o 
   2   6  13      118.56      119.14      7.86 o 
   3   6  13      158.62      149.90      9.00 o 
   4   6  13      493.20      511.25     14.77 o 
   5   6  13      535.29      556.67     16.00 o 
   6   6  13      594.69      615.77     17.51 o 
   7   6  13      241.59      265.06     19.36 o 
 -10   7  13      126.29      126.34      6.41 o 
  -9   7  13        2.37        3.09      4.67 o 
  -8   7  13       15.89       15.27      4.68 o 
  -7   7  13        6.98        6.81      3.23 o 
  -6   7  13      142.26      139.49      4.67 o 
  -5   7  13       59.89       63.49      3.67 o 
  -4   7  13       10.51        9.23      3.61 o 
  -3   7  13     1095.26     1130.00     12.24 o 
  -2   7  13      100.93       89.89      8.17 o 
  -1   7  13      426.37      432.81     13.39 o 
   0   7  13      102.61      114.86      6.12 o 
   1   7  13      113.51      113.26      6.34 o 
   2   7  13      251.95      243.01     16.98 o 
   3   7  13      543.65      558.20     14.59 o 
   4   7  13       14.14       13.40      6.46 o 
   5   7  13      164.99      161.35     15.79 o 
   6   7  13        3.41        3.67     10.42 o 
   7   7  13       61.85       63.77      8.75 o 
 -10   8  13       94.26       96.12      6.15 o 
  -9   8  13       69.76       77.49      5.69 o 
  -8   8  13      271.43      282.00      7.72 o 
  -7   8  13       58.81       62.42      5.20 o 
  -6   8  13      466.81      488.99      7.88 o 
  -5   8  13       88.43       89.02      4.98 o 
  -4   8  13        1.94        4.31      3.53 o 
  -3   8  13       17.84       20.99      4.61 o 
  -2   8  13      181.07      192.99      6.91 o 
  -1   8  13       15.31       15.74      5.31 o 
   0   8  13       24.57       21.70      4.65 o 
   1   8  13        9.21       12.89      3.53 o 
   2   8  13      413.71      410.22     20.80 o 
   3   8  13      172.40      165.59     15.78 o 
   4   8  13      211.91      242.98     18.44 o 
   5   8  13       11.46       -0.17     11.97 o 
   6   8  13      104.61      114.19     15.49 o 
  -9   9  13        2.65        2.54      4.74 o 
  -8   9  13        0.16       -0.67      4.60 o 
  -7   9  13      325.03      335.45      8.14 o 
  -6   9  13        9.29        7.78      4.20 o 
  -5   9  13       53.63       58.12      4.61 o 
  -4   9  13       51.72       45.07      4.60 o 
  -3   9  13      507.87      512.73     10.48 o 
  -2   9  13       19.78       29.17      4.59 o 
  -1   9  13     1167.38     1148.34     17.23 o 
   0   9  13       94.02       94.61      4.76 o 
   1   9  13       77.23       79.10      4.54 o 
   2   9  13      271.75      265.98      8.86 o 
   3   9  13      726.52      747.47     27.46 o 
   4   9  13       17.53       31.07     12.02 o 
   5   9  13      174.66      169.66     16.36 o 
   6   9  13       57.20       68.63      9.32 o 
  -9  10  13      106.80      120.81      6.47 o 
  -8  10  13      202.89      209.90      7.20 o 
  -7  10  13       20.55       17.63      4.37 o 
  -6  10  13        0.66        0.25      4.01 o 
  -5  10  13      115.36      111.84      5.43 o 
  -4  10  13        6.89        5.70      4.82 o 
  -3  10  13       51.85       54.48      5.32 o 
  -2  10  13      160.75      163.13      8.30 o 
  -1  10  13       66.94       76.49      6.56 o 
   0  10  13       18.59       14.61      3.71 o 
   1  10  13       17.99       18.30      3.69 o 
   2  10  13       15.77       13.43      3.82 o 
   3  10  13      161.84      155.18      9.67 o 
   4  10  13        5.71       12.19     11.04 o 
   5  10  13       30.56       15.65     11.27 o 
  -8  11  13        6.55        7.86      4.57 o 
  -7  11  13       14.54       12.45      4.46 o 
  -6  11  13      157.13      164.74      6.31 o 
  -5  11  13      168.38      154.18      6.36 o 
  -4  11  13      216.18      212.27      7.97 o 
  -3  11  13      179.00      176.18      7.15 o 
  -2  11  13      582.61      605.21     13.68 o 
  -1  11  13      441.19      417.01     11.43 o 
   0  11  13        0.28        0.55      3.67 o 
   1  11  13      662.88      679.08     11.17 o 
   2  11  13       53.20       47.28      4.22 o 
   3  11  13      175.73      167.22     16.70 o 
   4  11  13      208.94      236.40     18.25 o 
   5  11  13      226.11      235.71     18.94 o 
  -7  12  13       54.70       56.04      5.19 o 
  -6  12  13        2.00        2.63      4.24 o 
  -5  12  13      120.53      118.12      7.66 o 
  -4  12  13       29.28       23.70      5.25 o 
  -3  12  13      180.20      161.50      8.61 o 
  -2  12  13      238.71      237.24      9.61 o 
  -1  12  13      181.18      184.64      6.50 o 
   0  12  13      445.51      464.23     10.35 o 
   1  12  13        0.15        2.68      3.46 o 
   2  12  13      139.06      136.27      5.75 o 
   3  12  13        1.74        0.47      6.33 o 
   4  12  13      169.91      170.07     16.45 o 
  -6  13  13       55.53       52.57      5.66 o 
  -5  13  13      128.60      131.59      7.50 o 
  -4  13  13      688.87      689.01     15.54 o 
  -3  13  13       46.12       42.34      6.77 o 
  -2  13  13        6.80        9.79      5.58 o 
  -1  13  13      121.47      127.99      5.95 o 
   0  13  13      313.60      315.57      7.86 o 
   1  13  13       16.18       20.38      3.88 o 
   2  13  13      270.73      270.40      9.82 o 
   3  13  13        0.30        1.88      6.65 o 
  -4  14  13       88.17       83.46      8.06 o 
  -3  14  13       27.29       22.31      6.33 o 
  -2  14  13       66.28       63.12      5.94 o 
  -1  14  13       77.28       73.70      6.01 o 
   0  14  13       40.43       38.71      5.16 o 
   1  14  13       50.73       47.62      6.31 o 
 -10   0  14       22.19       18.31      5.23 o 
  -8   0  14        0.48        2.18      4.79 o 
  -6   0  14       23.34       22.18      6.91 o 
  -4   0  14      196.25      202.50     10.47 o 
  -2   0  14       99.59       95.23     12.31 o 
   0   0  14        0.90       -2.93      8.06 o 
   2   0  14      350.77      348.22     17.07 o 
   4   0  14      122.29      143.34     13.85 o 
   6   0  14      195.35      209.76     16.68 o 
 -11   1  14        0.22       -0.12      4.11 o 
 -10   1  14       15.32       16.16      3.56 o 
  -9   1  14       74.94       84.36      4.34 o 
  -8   1  14      629.99      618.46      9.06 o 
  -7   1  14       88.45       88.50      5.13 o 
  -6   1  14       23.15       19.38      4.39 o 
  -5   1  14        0.46        0.29      4.07 o 
  -4   1  14       10.96       10.95      4.54 o 
  -3   1  14      102.57       98.32      8.64 o 
  -2   1  14      208.15      187.93     10.08 o 
  -1   1  14      441.17      418.80     13.45 o 
   0   1  14      258.39      279.93      9.14 o 
   1   1  14      377.75      372.54     12.29 o 
   2   1  14       98.84      107.70      8.38 o 
   3   1  14      474.14      477.24     14.35 o 
   4   1  14       11.25       13.64      6.76 o 
   5   1  14      620.90      630.25     28.99 o 
   6   1  14        3.82        1.56      7.03 o 
   7   1  14      342.35      364.94     15.32 o 
 -11   2  14      105.07      107.72      4.59 o 
 -10   2  14       16.33       15.32      3.17 o 
  -9   2  14      111.76      117.24      4.79 o 
  -8   2  14        0.13       -0.06      3.53 o 
  -7   2  14       13.87       10.45      4.22 o 
  -6   2  14      490.11      481.19      9.26 o 
  -5   2  14        0.85        1.13      3.89 o 
  -4   2  14       47.81       40.78      4.43 o 
  -3   2  14       55.36       47.44      7.19 o 
  -2   2  14      231.50      237.46     11.01 o 
  -1   2  14       43.70       44.48      6.44 o 
   0   2  14       11.59       12.55      4.83 o 
   1   2  14        4.87        4.27      5.53 o 
   2   2  14        0.54        0.06      5.93 o 
   3   2  14      836.54      882.78     18.88 o 
   4   2  14       84.69       82.26      8.99 o 
   5   2  14       41.61       45.89      7.95 o 
   6   2  14      246.77      241.88     12.66 o 
   7   2  14      163.01      159.82     11.81 o 
 -11   3  14       32.63       33.37      4.06 o 
 -10   3  14        7.97        5.90      3.66 o 
  -9   3  14      624.59      637.65      8.83 o 
  -8   3  14       10.38        9.63      3.85 o 
  -7   3  14      284.08      286.21      6.66 o 
  -6   3  14       39.87       41.34      4.11 o 
  -5   3  14       11.71       13.85      4.29 o 
  -4   3  14       29.89       24.20      5.07 o 
  -3   3  14       56.88       55.88      6.22 o 
  -2   3  14       85.26       83.56      5.96 o 
  -1   3  14      220.65      213.63     12.45 o 
   0   3  14      288.62      304.35     11.05 o 
   1   3  14      343.36      357.76     12.16 o 
   2   3  14       54.78       56.49      7.24 o 
   3   3  14      196.99      204.45     10.58 o 
   4   3  14      834.78      869.34     32.79 o 
   5   3  14      268.28      286.25     12.94 o 
   6   3  14      573.90      602.15     17.89 o 
   7   3  14      111.44      130.18     11.37 o 
 -10   4  14        5.47        6.88      4.02 o 
  -9   4  14      298.78      306.41      6.54 o 
  -8   4  14      338.11      339.94      9.85 o 
  -7   4  14       49.24       46.43      4.23 o 
  -6   4  14      135.57      133.70      5.08 o 
  -5   4  14       26.10       24.24      3.97 o 
  -4   4  14      552.06      559.78     10.98 o 
  -3   4  14       57.59       65.47      4.96 o 
  -2   4  14      644.28      650.34     14.61 o 
  -1   4  14       85.20       88.62      8.51 o 
   0   4  14       89.99       86.25      7.38 o 
   1   4  14        6.13        4.70      5.68 o 
   2   4  14      712.36      752.65     17.10 o 
   3   4  14       34.58       27.96      6.80 o 
   4   4  14        0.48       -1.63      6.54 o 
   5   4  14       97.86      100.15      9.43 o 
   6   4  14       82.18       85.50      9.57 o 
   7   4  14       16.19       15.75      8.36 o 
 -10   5  14        0.02        1.90      4.18 o 
  -9   5  14       63.20       65.00      4.43 o 
  -8   5  14       11.80        9.57      3.60 o 
  -7   5  14       10.77        9.12      3.55 o 
  -6   5  14      109.76       97.43      4.42 o 
  -5   5  14        6.39        3.35      3.57 o 
  -4   5  14      138.92      132.42      6.76 o 
  -3   5  14       60.44       58.10      6.00 o 
  -2   5  14       25.93       31.17      7.21 o 
  -1   5  14      106.20       95.91      7.08 o 
   0   5  14      487.23      473.56     12.85 o 
   1   5  14        5.53        3.14      5.24 o 
   2   5  14       53.75       53.35      7.25 o 
   3   5  14       95.21       94.72     11.33 o 
   4   5  14        3.54        6.73      6.89 o 
   5   5  14      927.51      977.08     51.57 o 
   6   5  14      608.15      582.86     20.28 o 
 -10   6  14        3.41        2.75      4.95 o 
  -9   6  14      214.03      209.62      6.57 o 
  -8   6  14      222.36      230.95      5.98 o 
  -7   6  14      345.32      354.18      6.72 o 
  -6   6  14      229.39      242.60      5.74 o 
  -5   6  14      591.65      609.35      8.68 o 
  -4   6  14       55.64       67.55      5.11 o 
  -3   6  14      299.35      308.36     12.85 o 
  -2   6  14      495.66      484.20     15.09 o 
  -1   6  14       36.54       36.54     10.47 o 
   0   6  14      347.16      340.63     18.25 o 
   1   6  14        4.09        6.61      6.98 o 
   2   6  14      245.70      262.92     10.82 o 
   3   6  14       66.16       70.32      7.71 o 
   4   6  14      679.12      702.84     31.80 o 
   5   6  14      183.13      199.05     19.02 o 
   6   6  14        0.34       -3.01      7.51 o 
  -9   7  14        0.11        1.27      4.82 o 
  -8   7  14      207.39      211.85      7.12 o 
  -7   7  14       29.20       28.40      4.25 o 
  -6   7  14      241.80      246.34      6.26 o 
  -5   7  14       47.31       40.68      4.02 o 
  -4   7  14        0.46        3.55      4.67 o 
  -3   7  14       16.98       17.48      5.84 o 
  -2   7  14        1.87        0.05      6.53 o 
  -1   7  14      288.01      287.91     18.80 o 
   0   7  14      188.83      199.93     14.93 o 
   1   7  14      356.26      396.33     14.09 o 
   2   7  14      224.37      231.64     17.61 o 
   3   7  14       92.71       92.88     13.72 o 
   4   7  14      129.66      151.36     15.50 o 
   5   7  14       83.98       95.24     13.79 o 
   6   7  14       46.53       37.54     12.59 o 
  -9   8  14      545.77      575.24     10.70 o 
  -8   8  14        3.38        0.48      4.52 o 
  -7   8  14      151.71      153.71      6.29 o 
  -6   8  14        0.06       -0.22      4.10 o 
  -5   8  14      593.42      607.88      9.73 o 
  -4   8  14        1.51        3.71      4.81 o 
  -3   8  14      854.69      852.56     13.37 o 
  -2   8  14       10.07        7.05      5.61 o 
  -1   8  14       70.89       72.21      6.85 o 
   0   8  14      299.25      300.98     17.66 o 
   1   8  14      705.22      731.11     18.36 o 
   2   8  14        7.24        5.62     10.11 o 
   3   8  14      191.08      179.80     16.16 o 
   4   8  14      211.71      234.40     17.90 o 
   5   8  14       67.95       75.17     14.25 o 
  -8   9  14       43.03       39.17      5.17 o 
  -7   9  14        0.26        0.61      4.52 o 
  -6   9  14       38.49       40.10      4.74 o 
  -5   9  14       52.77       57.63      6.20 o 
  -4   9  14      333.43      326.37      9.48 o 
  -3   9  14       46.86       45.45      5.43 o 
  -2   9  14        0.49        1.24      5.40 o 
  -1   9  14      209.94      201.23      8.90 o 
   0   9  14      962.64     1014.85     16.87 o 
   1   9  14        3.55        0.05      5.14 o 
   2   9  14      107.14      105.35      8.72 o 
   3   9  14      152.15      160.94      9.88 o 
   4   9  14      362.40      334.11     21.09 o 
   5   9  14       10.00       22.00     12.63 o 
  -8  10  14       79.44       87.20      5.89 o 
  -7  10  14      103.07      108.62      5.88 o 
  -6  10  14        6.69        6.55      4.20 o 
  -5  10  14      565.43      606.35     13.51 o 
  -4  10  14       36.06       30.82      5.32 o 
  -3  10  14      175.92      174.82      7.37 o 
  -2  10  14       37.40       39.08      6.64 o 
  -1  10  14       97.55       91.96      5.88 o 
   0  10  14       40.42       43.26      4.90 o 
   1  10  14      167.72      153.26      8.43 o 
   2  10  14      145.44      143.24      9.76 o 
   3  10  14       23.90       22.35      6.29 o 
   4  10  14       48.33       48.27     13.51 o 
  -7  11  14       14.24       13.02      4.28 o 
  -6  11  14       37.60       36.44      5.82 o 
  -5  11  14       32.92       37.24      5.84 o 
  -4  11  14        5.09        3.04      4.83 o 
  -3  11  14       52.07       55.68      7.28 o 
  -2  11  14      371.84      368.77     11.60 o 
  -1  11  14       67.96       75.77      5.06 o 
   0  11  14       72.03       65.63      5.53 o 
   1  11  14      173.79      165.33     12.22 o 
   2  11  14      201.48      181.38     10.77 o 
   3  11  14      162.32      190.32     16.93 o 
  -6  12  14       37.99       34.13      6.20 o 
  -5  12  14      212.62      226.38      9.10 o 
  -4  12  14        8.06        6.70      6.75 o 
  -3  12  14       11.06       10.97      6.45 o 
  -2  12  14      263.63      285.29     10.61 o 
  -1  12  14        0.60        2.17      3.83 o 
   0  12  14      657.74      637.03     12.05 o 
   1  12  14       62.38       58.03     14.26 o 
   2  12  14        0.31        0.90      9.60 o 
  -4  13  14        0.13        1.57      6.49 o 
  -3  13  14       78.91       83.16      7.81 o 
  -2  13  14       69.51       70.30      6.09 o 
  -1  13  14      192.89      199.77      6.94 o 
   0  13  14        3.68        1.15      4.22 o 
  -9   0  15      305.96      320.88     11.42 o 
  -7   0  15      146.56      140.54     11.94 o 
  -5   0  15      156.80      140.33     10.49 o 
  -3   0  15       33.54       25.92     10.20 o 
  -1   0  15     1590.62     1653.88     47.48 o 
   1   0  15      647.04      748.96     24.41 o 
   3   0  15      102.79      116.59     13.26 o 
   5   0  15      540.78      553.88     24.64 o 
 -10   1  15      138.83      147.97      5.74 o 
  -9   1  15       43.90       49.66      4.44 o 
  -8   1  15      309.60      315.15      7.25 o 
  -7   1  15        7.35        3.22      4.19 o 
  -6   1  15        4.59        4.88      4.83 o 
  -5   1  15       66.54       56.73      5.49 o 
  -4   1  15        6.25        1.69      6.96 o 
  -3   1  15       29.10       22.19      7.03 o 
  -2   1  15        4.98        8.48      5.29 o 
  -1   1  15       34.71       29.20      5.47 o 
   0   1  15      442.38      443.22     13.58 o 
   1   1  15       30.18       29.32      6.75 o 
   2   1  15      150.28      152.48      9.72 o 
   3   1  15       38.28       44.68      8.20 o 
   4   1  15      500.12      511.50     16.07 o 
   5   1  15      198.38      199.84     12.15 o 
   6   1  15      195.03      183.65     11.72 o 
 -10   2  15        1.49        1.96      3.88 o 
  -9   2  15       50.13       47.30      4.35 o 
  -8   2  15        2.24        1.14      3.96 o 
  -7   2  15       87.72       80.70      5.15 o 
  -6   2  15       71.64       64.44      5.59 o 
  -5   2  15      111.46      114.98      6.55 o 
  -4   2  15        1.06        0.99      7.20 o 
  -3   2  15       48.34       42.53      7.49 o 
  -2   2  15       89.21       85.01      6.59 o 
  -1   2  15      250.90      232.40     11.04 o 
   0   2  15      289.49      305.16     12.52 o 
   1   2  15      519.08      531.49     16.56 o 
   2   2  15       24.32       18.20      6.59 o 
   3   2  15      170.40      158.76     10.05 o 
   4   2  15        2.34        1.50      7.19 o 
   5   2  15       81.17       69.73      8.92 o 
   6   2  15       17.14       18.58      7.99 o 
 -10   3  15      330.63      341.33      7.80 o 
  -9   3  15        2.18        2.50      3.65 o 
  -8   3  15      178.63      176.58      6.53 o 
  -7   3  15       41.81       37.58      4.70 o 
  -6   3  15      108.78      107.26      5.52 o 
  -5   3  15        0.06        0.55      4.44 o 
  -4   3  15      102.10      112.99      7.42 o 
  -3   3  15      108.00      116.27      6.94 o 
  -2   3  15        0.02        0.54      5.43 o 
  -1   3  15       86.72       76.85      7.89 o 
   0   3  15        9.28        4.51      4.82 o 
   1   3  15      237.35      222.94     10.55 o 
   2   3  15       19.01       21.65      6.69 o 
   3   3  15      794.24      819.39     19.09 o 
   4   3  15        3.28        5.27      7.07 o 
   5   3  15        8.50        0.48      7.27 o 
   6   3  15      510.15      523.84     17.52 o 
  -9   4  15        0.02       -0.61      3.58 o 
  -8   4  15       12.06        7.50      3.99 o 
  -7   4  15      485.76      476.49      8.48 o 
  -6   4  15        0.32       -1.50      4.17 o 
  -5   4  15      261.55      273.89      7.90 o 
  -4   4  15      118.13      117.88      7.74 o 
  -3   4  15       95.19       96.55     11.15 o 
  -2   4  15      111.41      110.25      8.21 o 
  -1   4  15     1359.63     1418.76     22.38 o 
   0   4  15      124.36      148.71      7.42 o 
   1   4  15        4.83        7.74      6.24 o 
   2   4  15        7.44        4.66      9.43 o 
   3   4  15      493.36      486.85     15.30 o 
   4   4  15      695.25      750.92     49.25 o 
   5   4  15       55.21       61.19      8.50 o 
  -9   5  15        0.09       -1.50      3.89 o 
  -8   5  15      298.08      295.26      7.15 o 
  -7   5  15       16.05       15.91      3.94 o 
  -6   5  15        8.50        9.94      3.72 o 
  -5   5  15       97.20       86.39      5.69 o 
  -4   5  15        8.89        9.98      5.68 o 
  -3   5  15        8.46       12.23      7.12 o 
  -2   5  15      121.40      125.48     14.08 o 
  -1   5  15      149.88      177.62     15.86 o 
   0   5  15       87.25       87.05      8.94 o 
   1   5  15       38.47       39.44     11.77 o 
   2   5  15      303.68      313.90     12.35 o 
   3   5  15      160.34      145.14      9.92 o 
   4   5  15       99.98      104.36      9.25 o 
   5   5  15      152.83      157.68     11.29 o 
  -9   6  15       47.11       46.46      5.88 o 
  -8   6  15       98.87      107.19      6.67 o 
  -7   6  15       13.88       12.42      4.22 o 
  -6   6  15      223.33      237.03      7.02 o 
  -5   6  15       75.32       75.04      5.16 o 
  -4   6  15        9.48        9.90      6.16 o 
  -3   6  15      221.01      236.25     12.23 o 
  -2   6  15      454.78      466.77     15.48 o 
  -1   6  15       91.84       98.15     12.90 o 
   0   6  15       43.46       32.71      8.04 o 
   1   6  15      246.19      247.72     17.49 o 
   2   6  15      118.27      130.95     15.07 o 
   3   6  15       57.56       54.57     13.25 o 
   4   6  15      637.66      675.95     27.64 o 
   5   6  15       59.67       43.98     12.70 o 
  -8   7  15        5.87        7.23      4.62 o 
  -7   7  15      278.75      293.05      7.91 o 
  -6   7  15       26.87       26.59      3.99 o 
  -5   7  15      310.61      320.28      9.68 o 
  -4   7  15       17.79       17.64      6.72 o 
  -3   7  15      306.26      297.36     10.85 o 
  -2   7  15      634.78      667.82     14.83 o 
  -1   7  15        1.87       -0.64     10.76 o 
   0   7  15      129.43      129.10     14.52 o 
   1   7  15       99.08      103.40     14.50 o 
   2   7  15      305.94      337.76     20.67 o 
   3   7  15        2.06        8.31     10.23 o 
   4   7  15       63.69       69.17     14.41 o 
  -8   8  15      131.10      130.54      7.42 o 
  -7   8  15       60.08       53.56      5.26 o 
  -6   8  15      427.34      427.62     10.09 o 
  -5   8  15        5.91        7.87      5.37 o 
  -4   8  15       80.96       74.93      6.37 o 
  -3   8  15      119.05      129.79      8.27 o 
  -2   8  15      709.82      714.37     15.23 o 
  -1   8  15        6.27        7.09      7.50 o 
   0   8  15      677.05      701.99     26.19 o 
   1   8  15      304.38      314.19     20.32 o 
   2   8  15        0.10        1.81     10.29 o 
   3   8  15       18.51       17.85     12.06 o 
   4   8  15       81.45       93.46     15.14 o 
  -7   9  15        7.14        9.99      4.49 o 
  -6   9  15       55.42       54.95      5.96 o 
  -5   9  15      232.15      221.36      8.66 o 
  -4   9  15      108.50      106.60      6.93 o 
  -3   9  15       51.76       49.58      6.58 o 
  -2   9  15        0.12        1.48      5.62 o 
  -1   9  15       41.17       41.74      6.71 o 
   0   9  15        1.16        1.00      6.78 o 
   1   9  15      198.03      202.98     11.64 o 
   2   9  15       10.49        5.50      6.14 o 
   3   9  15       11.39       10.21      6.57 o 
  -6  10  15       42.74       38.41      6.33 o 
  -5  10  15       32.96       27.06      5.71 o 
  -4  10  15        8.91        7.78      5.27 o 
  -3  10  15      177.43      190.22      9.60 o 
  -2  10  15      291.45      285.25     10.88 o 
  -1  10  15       95.55       89.45      5.97 o 
   0  10  15      102.96      102.41      9.49 o 
   1  10  15      109.31       98.36      9.42 o 
   2  10  15       68.08       62.67      7.77 o 
  -5  11  15       12.67       13.23      5.74 o 
  -4  11  15      446.32      475.67     13.85 o 
  -3  11  15      158.63      156.13      9.41 o 
  -2  11  15        9.32        8.05      5.95 o 
  -1  11  15       27.74       20.56      4.96 o 
   0  11  15        5.20        7.62      6.04 o 
   1  11  15       19.74       15.86      6.98 o 
  -8   0  16      395.61      393.40     12.46 o 
  -6   0  16       28.79       26.40      8.27 o 
  -4   0  16      250.77      265.98     17.99 o 
  -2   0  16      456.11      495.37     15.17 o 
   0   0  16       20.41       14.82      9.63 o 
   2   0  16      509.65      496.98     22.57 o 
   4   0  16      169.90      169.64     16.15 o 
  -9   1  16       23.95       27.76      4.67 o 
  -8   1  16        4.08        6.53      4.30 o 
  -7   1  16       35.16       41.66      5.26 o 
  -6   1  16        0.02       -0.34      4.98 o 
  -5   1  16      120.64      124.59      9.90 o 
  -4   1  16        0.49        2.05      7.00 o 
  -3   1  16        5.11        0.06      6.95 o 
  -2   1  16       76.65       79.80      7.11 o 
  -1   1  16      102.58       98.93      7.72 o 
   0   1  16      235.48      225.87     11.23 o 
   1   1  16       34.65       44.10      7.40 o 
   2   1  16       18.07       17.23      7.06 o 
   3   1  16      151.76      151.35     11.07 o 
   4   1  16        3.51        3.73      7.69 o 
  -9   2  16        4.22        1.57      3.98 o 
  -8   2  16       27.52       29.97      4.38 o 
  -7   2  16        0.65        0.78      4.67 o 
  -6   2  16        5.17        4.33      5.18 o 
  -5   2  16       50.86       50.63      8.25 o 
  -4   2  16       10.38        9.77      7.47 o 
  -3   2  16      165.36      168.93     10.28 o 
  -2   2  16      332.31      343.86     12.83 o 
  -1   2  16       26.31       18.70      6.57 o 
   0   2  16      507.34      485.54     14.75 o 
   1   2  16       97.21       82.15      8.73 o 
   2   2  16       19.02       10.49      6.52 o 
   3   2  16       13.06       12.46      7.32 o 
   4   2  16      300.77      305.47     18.88 o 
  -8   3  16       19.87       25.14      4.76 o 
  -7   3  16      318.63      342.41      8.28 o 
  -6   3  16       16.29       13.28      4.46 o 
  -5   3  16        1.09       -1.93      7.05 o 
  -4   3  16      188.28      190.71     21.17 o 
  -3   3  16      400.06      404.18     21.87 o 
  -2   3  16      104.67       98.87      8.56 o 
  -1   3  16       68.12       72.27      6.46 o 
   0   3  16      288.13      295.56     23.12 o 
   1   3  16      324.24      318.25     12.76 o 
   2   3  16      419.44      418.13     14.63 o 
   3   3  16        2.24        5.35      6.40 o 
   4   3  16        2.04       -0.33      7.73 o 
  -8   4  16        0.40       -0.15      4.36 o 
  -7   4  16        0.16        3.10      4.16 o 
  -6   4  16        0.11       -0.02      4.60 o 
  -5   4  16       17.80       16.41      5.29 o 
  -4   4  16      173.55      170.27     11.07 o 
  -3   4  16       10.36       15.29     10.36 o 
  -2   4  16       39.12       32.03     11.07 o 
  -1   4  16        0.17       -4.07      9.55 o 
   0   4  16      266.01      267.81     19.05 o 
   1   4  16      603.67      636.12     16.71 o 
   2   4  16       34.59       30.65      7.33 o 
   3   4  16        3.85        4.20      6.91 o 
   4   4  16       38.91       31.50      8.31 o 
  -8   5  16      201.63      187.22      7.00 o 
  -7   5  16       26.83       25.68      4.56 o 
  -6   5  16       34.17       29.56      5.47 o 
  -5   5  16       87.80       91.70      6.64 o 
  -4   5  16      851.67      915.20     17.68 o 
  -3   5  16      268.74      305.17     19.56 o 
  -2   5  16      446.24      432.16     22.11 o 
  -1   5  16       20.84       18.31     11.56 o 
   0   5  16      103.79      120.12     13.80 o 
   1   5  16      145.38      142.40     15.10 o 
   2   5  16        6.27       -2.90     12.84 o 
   3   5  16      162.03      148.51     15.99 o 
   4   5  16       50.25       54.24     13.96 o 
  -7   6  16       93.39       99.60      5.95 o 
  -6   6  16       45.29       42.30      5.31 o 
  -5   6  16      145.13      147.76      9.16 o 
  -4   6  16      285.13      277.68     14.99 o 
  -3   6  16        1.59        7.10      7.91 o 
  -2   6  16       20.29       18.99     12.13 o 
  -1   6  16      250.16      279.81     18.66 o 
   0   6  16      111.28      111.40     10.33 o 
   1   6  16      680.47      724.69     28.61 o 
   2   6  16        6.23        5.03     11.80 o 
   3   6  16      499.23      533.24     26.07 o 
  -7   7  16        4.77        4.38      5.09 o 
  -6   7  16      561.96      625.82     15.99 o 
  -5   7  16      164.87      176.23     10.00 o 
  -4   7  16      145.33      144.29      9.04 o 
  -3   7  16      275.69      302.10     11.51 o 
  -2   7  16      999.30     1068.87     23.17 o 
  -1   7  16      153.74      127.11     15.74 o 
   0   7  16      137.45      151.44     11.29 o 
   1   7  16      249.64      260.75     18.88 o 
   2   7  16      797.17      835.56     30.66 o 
  -6   8  16        2.82        0.84      5.71 o 
  -5   8  16       12.01        9.50      6.62 o 
  -4   8  16       68.02       54.46      7.69 o 
  -3   8  16      111.18      113.64      8.60 o 
  -2   8  16       10.60       12.04      7.44 o 
  -1   8  16       11.52       13.76      8.20 o 
   0   8  16       43.87       44.23      6.82 o 
   1   8  16       99.53      101.40     15.87 o 
   2   8  16        0.14       -2.02     10.77 o 
  -5   9  16       58.92       51.56      7.68 o 
  -4   9  16      207.53      208.55     10.67 o 
  -3   9  16       15.39       11.51      7.07 o 
  -2   9  16        2.52        1.80      6.64 o 
  -1   9  16        1.10        6.05      7.59 o 
   0   9  16      168.34      172.40      9.54 o 
   1   9  16       33.23       20.97      7.62 o 
  -3  10  16        7.26        6.84      7.14 o 
  -2  10  16      124.86      123.59      8.91 o 
  -7   0  17       31.69       22.80      7.67 o 
  -5   0  17       20.07       20.56     11.42 o 
  -3   0  17      970.36     1011.95     31.30 o 
  -1   0  17        6.22        2.18      9.84 o 
   1   0  17        0.51        2.56      9.17 o 
   3   0  17       15.41       16.42     10.45 o 
  -7   1  17        3.80        4.13      4.83 o 
  -6   1  17        0.51       -1.19      7.70 o 
  -5   1  17       28.25       25.48      7.32 o 
  -4   1  17       40.81       45.75      8.13 o 
  -3   1  17      194.23      217.08      9.76 o 
  -2   1  17       80.92       70.28      6.99 o 
  -1   1  17        6.87        3.20      6.87 o 
   0   1  17      433.94      426.18     14.62 o 
   1   1  17        6.93        4.00      7.09 o 
   2   1  17      176.32      171.60     11.37 o 
   3   1  17      152.40      168.66     11.21 o 
  -7   2  17      215.85      214.07      7.85 o 
  -6   2  17      150.60      155.88      9.40 o 
  -5   2  17        0.87       -3.07      7.46 o 
  -4   2  17       55.31       73.48      9.23 o 
  -3   2  17       14.96       11.98      7.47 o 
  -2   2  17       58.62       53.00      6.65 o 
  -1   2  17      101.43      120.60     16.44 o 
   0   2  17      184.48      206.02     24.96 o 
   1   2  17       19.52       21.07      7.13 o 
   2   2  17        7.09        6.94      6.63 o 
  -7   3  17       58.86       58.63      5.38 o 
  -6   3  17      243.95      257.74     12.37 o 
  -5   3  17      264.10      288.89     13.88 o 
  -4   3  17        0.36        3.66      7.80 o 
  -3   3  17      111.49      121.97     14.76 o 
  -2   3  17      961.25     1028.27     32.67 o 
  -1   3  17      734.76      780.90     20.30 o 
   0   3  17       38.65       26.40     11.53 o 
   1   3  17       55.42       48.41      7.99 o 
   2   3  17      567.88      611.75     17.95 o 
  -6   4  17      106.78      108.18      8.70 o 
  -5   4  17      107.67      103.66      8.48 o 
  -4   4  17      221.34      219.01     18.52 o 
  -3   4  17       67.87       78.19     13.64 o 
  -2   4  17        0.05       -4.34     11.63 o 
  -1   4  17       15.83       20.90      8.34 o 
   0   4  17       99.18       83.42     13.22 o 
   1   4  17        0.04       -1.45     11.54 o 
   2   4  17        0.43        0.88     11.89 o 
  -6   5  17       97.20       93.98      6.89 o 
  -5   5  17      221.93      226.90     13.17 o 
  -4   5  17       14.65       16.30      7.99 o 
  -3   5  17      234.75      238.56     19.08 o 
  -2   5  17       23.90       23.30     10.56 o 
  -1   5  17       17.88       13.25      7.81 o 
   0   5  17      304.18      282.03     19.43 o 
   1   5  17      244.15      244.61     19.51 o 
  -5   6  17       10.90       10.05      6.60 o 
  -4   6  17        0.04       -0.54      8.74 o 
  -3   6  17       30.32       35.23      8.74 o 
  -2   6  17       68.96       60.28     14.60 o 
  -1   6  17       33.32       34.96      9.46 o 
   0   6  17      101.37      103.82     16.14 o 
   1   6  17       21.05       10.20     12.96 o 
  -4   7  17        0.87       -2.41      6.86 o 
  -3   7  17      157.41      160.44     11.93 o 
  -2   7  17      153.86      155.85     11.73 o 
  -1   7  17     1220.94     1277.94     26.24 o 
  -4   0  18      224.54      215.49     18.44 o 
  -2   0  18      328.42      360.97     19.43 o 
   0   0  18      384.84      389.92     20.99 o 
  -4   1  18        0.57       -0.35      7.24 o 
  -3   1  18        2.32       -1.20      7.62 o 
  -2   1  18       86.48       92.66      9.40 o 
  -1   1  18      105.25      113.64     10.19 o 
   0   1  18       37.56       39.49      8.22 o 
  -4   2  18      408.70      424.41     16.12 o 
  -3   2  18      447.75      439.31     23.21 o 
  -2   2  18      251.32      243.15     22.63 o 
  -1   2  18       53.63       55.32     12.14 o 
  -3   3  18       21.13       18.99     11.21 o 
  -2   3  18        1.16        0.20      8.66 o 
  -1   3  18      411.12      420.88     23.12 o 
                                                 
